# Supplementary material for: Evaluating zero‐shot prediction of monomeric protein design success by AlphaFold, ESMFold, and ProteinMPNN
Source: Protein Sci. 2026 Jan 20;35(2):e70453. doi: 10.1002/pro.70453 (PMC12817478; doi:10.1002/pro.70453)
Supplement: Supplementary file 1 — Data S1. Supporting Information. [file PRO-35-e70453-s002.csv]

Name	sequence	Sequence Length	Expressed	Soluble	CD	Monomeric	NMR	Fold	article	pdb	Experimental Success	Predicted Success	Predicted Probability	AlphaFold2 pLDDT 3 recycles	AlphaFold2 pLDDT 25 recycles	ESMFold pLDDT	MPNN Score	AlphaFold2 PAE	AlphaFold3 pLDDT
Fd_5S_1	LTWEIRVDDEELAEEIERDDPQATVTRKGNTVEVRVTSEDVVKRARERDPEATITRTG	58	TRUE	TRUE	FALSE	FALSE		Fd_5S	Lin_2015	FALSE	FALSE	FALSE	0.489743015	89.97742255	89.91336358	79.36206897	1.6433	2.9936233	90.3254371
NF7-02	GETTQFDVDENSEKVKRLIRKAGLSEEELKKADIIVIVISRNPEELKRLEEIVRNLGADRIIKLNVDENPEQVRQFAEEAGIPPEKLKRIDYLVVIISKTKEEAKELAERIKRQG	115	TRUE	TRUE	TRUE	TRUE	TRUE	NF7	Minami_2021	FALSE	TRUE	FALSE	0.304937878	83.29467148	86.67655365	74.80869565	1.8688	4.569449	86.20861588
HBI_b_02	MGAPVVEFLPGTWQINVTVSDGLQFTGQMHITPRTPETLTVTSRGQVEDGTPYKGQGHLTLTSPTTVKFTAKAEDGADTQGHLTIRTPTQFDVNMTVADGQTATGKLTRHE	111	FALSE					HBI_b	Dou_2018	FALSE	FALSE	TRUE	0.54807772	89.66517121	89.62916406	81.76576577	1.6717	4.5520163	90.60282816
Di-III_2	MQYKFTSSDTERMKQEMKDAIKNGKSLRFEFRSTDDDQLKKFLEEAEKLAKKSGVQIEIRWKGNTFEVQLTG	72	TRUE	TRUE	TRUE	FALSE		Di-III	Koga_2012	FALSE	FALSE	FALSE	0.209015274	80.69660144	82.27721648	70.05555556	2.0431	5.847247	75.54768456
R3x3_BP3_5	NIIVVFVTDKQKLEDVWEIMKEVGVDRIVILTSDEELRKKAEKLGADRIFLITDEEKAAELAKKLGVDLVFSENEKFLKKVIKKLKNVIILSNDTRIVEELQKEISDARVFNVETKDKLKELLERI	126	TRUE	FALSE				R3x3_BP3	Koga_2021	FALSE	FALSE	FALSE	0.369350768	84.77833271	87.67858653	79.26984127	1.5775	4.8927584	80.69262391
Rsmn2x2_5_4	RVLVIVGSEELKKKVEEKVPDVEVRRVTTEEDAKKVAKELRERGVQYVVFVGVDEKIIKKIEQEANVQVRRVTSEDDLEKIVKKLNG	87	TRUE	TRUE	TRUE	TRUE	TRUE	Rsmn2x2_5	Lin_2015	FALSE	TRUE	FALSE	0.432128116	84.63656796	85.3320792	79.89655172	1.555	4.693179	88.54242898
K7	KILIVDATDKDEARKQVEQLAREGATQIAYRSDDARDLKEALKKGAKILIVDATDKDEARKQVEQLAREGATQIAYRSDDARDLKEALKKGAKILIVDATDKDEARKQVEQLAREGATQIAYRSDDARDLKEALKKGAKILIVDATDKDEARKQVEQLAREGATQIAYRSDDARDLKEALKKGAWLEHHHHHH	193	TRUE	TRUE	FALSE			K	Huang_2016	FALSE	FALSE	FALSE	0.444877687	90.07458442	89.35943352	77.85492228	1.5192	5.1884985	82.36109948
Fd_7S_6	GQWQIKIYSENEREFRELIERLEEERPSVQYTETTRNGRRQLTIRSNDKNEVDRILEEVRRKVPNARVRETETG	74	TRUE	TRUE	TRUE	TRUE	TRUE	Fd_7S	Lin_2015	TRUE	TRUE			88.03006925	88.06075862	78.89189189	1.8464	3.5451493	84.52034591
Rsmn2x2_5_9	RVLIVVKTEDLEKKVKEEVPEIEVRRITTEEDLKKIVKEIEEKGIQVVVVVGVDEEKIKRIRQQANVRVTQVNDDDELKEVVRKVRG	87	TRUE	TRUE	TRUE	FALSE		Rsmn2x2_5	Lin_2015	FALSE	FALSE	TRUE	0.548890624	86.01448515	86.00048389	86.26436782	1.767	4.3920107	84.59335203
2003333_0000	DIELRFEGGDEEVERRLREWSKEVRKKSGTTTELRHHNGDFQLRVENGTDQIREELREWSERLSSQKGGRTEVNG	75	TRUE	FALSE				Foldit	Koepnick_2019	FALSE	FALSE	TRUE	0.557637559	89.91455495	91.32736734	83.33333333	1.6763	3.1755075	90.37894569
R2x3_BP1_A8	QTFVIVLDTDENSLKKFYQIVKSEGLDVRTVKDPEKAKDLLKDILKKQNIQFVIIVVTDREWAREFLEIAREEGVQIFILIYSDDEDRIEKFSRELSSRGVEVRKVTSPDDFKKVIEEIRERI	123	TRUE	TRUE	TRUE	TRUE	FALSE	R2x3_BP1_ A	Koga_2021	FALSE	TRUE	FALSE	0.382525405	81.51097935	83.80194001	80.72357724	1.8018	5.283693	72.12155642
H6_fold-Z_Suzi	GSKETLKKILKTLQEAKKELKGTSPEEIKKRIVKLLKEVAKESPEIKKNIKEEAERQGTSPSEVLKEIADLIREAMSRAEEGNSEEAEKMIDEIARIMGISWDQVLEILDRLVEQLKKDRG	121	TRUE	TRUE	TRUE	FALSE		H6_fold-Z	Sakuma_2021	FALSE	FALSE	TRUE	0.757666281	91.39192337	91.00847541	93.72727273	1.5045	3.7319381	90.10793782
Fd_9A_5	VKLELEVEVTADSEDDAKRLVEEIEEEIERRVKERYPNARVTRTITQEDGRVTLTVKVEAESQEKARELLEEITREIERKLKEQDPNYTVTRTIRREV	98	TRUE	TRUE	TRUE	TRUE	FALSE	Fd_9A	Lin_2015	FALSE	TRUE	FALSE	0.28110708	85.19928531	85.21960457	73.02040816	1.7354	4.9835916	73.72310513
BH_10	TRETKVTVNPGEEYEVKVNPGTRVEIQAKGPAEFEGGGTRTRLNPGESYKFENLTSQPLRIRLRNLSDTPIEFRIREE	78	TRUE	TRUE	TRUE	TRUE		BH	Marcos_2018	TRUE	TRUE			93.52332049	93.59010886	88.14102564	1.5566	2.7343216	89.2868949
dcs_F_6	DENEKMKEIVKQFLELIKREDPEELRKLLSPDTRVTFDGRTFTGPEEFAKELQEMRKRGVRFQFTEAEVQTDNGKLKIRFEVQVTVNGQTYRSEVTIQIRVENGVIKEVTIQFSPKLQEAIEGGS	125	TRUE	TRUE	TRUE	TRUE		dcs_F	Marcos_2017	FALSE	TRUE	FALSE	0.341801327	87.07909941	86.85519815	76.288	1.6363	4.3092394	75.66189453
Di-I_10	EMDIRFDGDDLEAFQEFLQRAKERAEKYAGTMTKTLDGNDLEIRITGVPEQARKEFAREAEELAREKNITVTKTIR	76	TRUE	TRUE	TRUE	FALSE		Di-I	Koga_2012	FALSE	FALSE	FALSE	0.467646619	90.32122795	90.83572382	78.18421053	1.6656	3.2228622	86.30017742
dcs_D_7	SEEEERVAKEMMEAIQKGDPDEIRKYLSPDVRVKVNGEEYSGEEVVRYWEKEKRKGRRWEVKRYQTKGNEVQFELQVEDNGKTEQWEIRVRVENGRVKEIQITQH	105	TRUE	TRUE	TRUE	TRUE		dcs_D	Marcos_2017	FALSE	TRUE	TRUE	0.514102135	92.0334631	92.63875058	84.7047619	1.6727	3.407051	87.68015642
R2x3_BP1_A12	LVIVVIVKTDKDILKKLLEKFKSQGFDVRTVKTPEELLKLLRELVEKKNARILVVIVDDENLAELAARRAKDLGVKVIIIIIRQDEEELRKALEEVKRENVTVYVVKDPEKAAEYAIEEVQKI	123	TRUE	TRUE	TRUE	FALSE		R2x3_BP1_ A	Koga_2021	FALSE	FALSE	FALSE	0.422073379	79.73148906	80.90235526	82.91056911	1.661	5.373824	70.10907908
Di-I_11	ELDIRLKMNDEEGLKKARERMEEEARKHNGTFTKTLRGNDLELRMKNMTEKFRKELVEEAEKLAKRFNGTITKTFR	76	TRUE	FALSE				Di-I	Koga_2012	FALSE	FALSE	FALSE	0.382007833	89.50658059	91.10091473	73.47368421	1.8665	3.0705655	82.78905956
997383_S346	QEVKKEVEKIKKEGGPLEVRYKESGEIEVHMDSTDEDKKEFEKLKEIVKKLKKQPDPQLLEEIRKKLKEFLKKLR	75	TRUE	TRUE		FALSE		Foldit	Koepnick_2019	FALSE	FALSE	FALSE	0.248708011	77.03920999	81.18849565	71.02666667	1.8569	6.1235075	69.15023659
BH_6_ss2	PERREICLSPGERYTFTVDTPVQFRVEKPVRVRYDGTETELKPGSHLRLPPGTSITFEVDTPVCFEIQRN	70	TRUE	TRUE		FALSE		BH_6_ss	Marcos_2018	FALSE	FALSE	TRUE	0.515919181	88.05451715	88.51230422	81.04285714	1.5263	3.7743714	82.1774386
Di-IV_4	GKVLLIITTDSNILQKLRQRMEKSSPGKQSRTVTTDSDIRQAISNARQNGRPMVIFIRGGNSDRIDDFESIAKKEGITYDVVRNTDPEELRERVEEFVKNE	101	FALSE					Di-IV	Koga_2012	FALSE	FALSE	FALSE	0.108897663	84.6592958	84.81194188	58.58415842	1.8051	5.1421294	79.49440741
Rsmn2x2_5_6	RLVVVVTSEQLKEEVRKKFPQVEVRLVTTEEDAKQVIKEIQKKGVQKVVLVGVSEKLLQKIKQEANVQVYRVTSNDELEQVVKDVKG	87	TRUE	TRUE	TRUE	TRUE	TRUE	Rsmn2x2_5	Lin_2015	TRUE	TRUE			85.16763011	84.62615366	79.35632184	1.8546	4.2441297	84.41615714
2000665_1003	DQKEKVKEEWKKKNTESIKKILEEIKKGKSVLYIVGNGILVLVEGDVLIIIITNDVVTLMQTDDEERKKIHEWLKKVTDEEMKEILKEIK	90	TRUE	TRUE		FALSE		Foldit	Koepnick_2019	FALSE	FALSE	FALSE	0.015837153	63.75093073	74.35593698	50.55555556	2.0039	12.580133	58.47338275
Fd_9A_9	LKVKLEVRITSDSEEDARKIVKQITDEIDKKLKEKRPNVTITRKIRTRQGTVELELEIRAESRDDVKELVEELAKEIERVVREQKPNATVTRTIKRTV	98	TRUE	TRUE	TRUE	TRUE	TRUE	Fd_9A	Lin_2015	FALSE	TRUE	FALSE	0.32713667	85.48301208	85.10762803	76.64285714	1.8755	5.042288	74.43270136
R2x3_BP1_A13	NVVVIIIDTNEDRLKQFLKIVKSKGFIVRIFKSPKQAIEEAKKIIKKQNATVFIIVVNDEELARKAVDTAKEAGVRIIIIIYSTDENKLKRILKELQSKGVDLRKVKSPDDFKKVLEEIEKEI	123	TRUE	TRUE	TRUE	FALSE		R2x3_BP1_ A	Koga_2021	FALSE	FALSE	FALSE	0.324968809	75.53682505	77.12097339	80.24390244	1.7904	6.3548107	77.40002006
dcs_D_9	SEHEKHARQIEKAWKKGNPEELKKVVSPDTRMDFNGEEYRGKERIEEMMRRKKERGVEITLERVQHKGNELQLRVQFTEGNQTKQYEFRFEFENGQVRRVEVREN	105	FALSE					dcs_D	Marcos_2017	FALSE	FALSE	FALSE	0.364353508	80.63911489	82.38479094	79.78095238	1.893	4.946989	78.16287458
R3x3_BP1_7	SQIFVIFSSDPDILRELVKEIRDNGVRVILVYSDQDRKRREKYLKEFKKEGVDVRTVTDKETFRENVREIWERYPQLDVVIIVLSDDREWLKDFIEQARKEGVRVIVVYQDDDDNRRKEAYQEFKSKGVDVRTVSDKEEMKERVREFVKRV	151	TRUE	TRUE	TRUE	TRUE	FALSE	R3x3_BP1	Koga_2021	FALSE	TRUE	FALSE	0.354634181	88.39037261	87.57698534	76.70860927	1.6832	4.0338945	75.56527048
R2x3_BP1_A4	NIVVVILDTNEDVLKKFLEIVKKQGFTVTRAHTPDRMERELEELIQKHNVQFVIVVVSDKEWAEKALRRVKEQGRQIIIIFYSTNEELLEKWREDIESQGVRVRRVDSPDEFERVLREIEREI	123	TRUE	TRUE	TRUE	TRUE	FALSE	R2x3_BP1_ A	Koga_2021	FALSE	TRUE	FALSE	0.43800776	85.48460084	85.96442154	81.97560976	1.7073	4.677915	69.30988473
D6	DILIVDATDKDEARKQVEQLAREGATQIAYRSDDARDLKEAWKKGADILIVDATDKDEARKQVEQLAREGATQIAYRSDDARDLKEAWKKGADILIVDATDKDEARKQVEQLAREGATQIAYRSDDARDLKEAWKKGADILIVDATDKDEARKQVEQLAREGATQIAYRSDDARDLKEAWKKGALEHHHHHH	192	TRUE	TRUE	FALSE			D	Huang_2016	FALSE	FALSE	FALSE	0.499495116	90.95590765	91.0139739	80.33854167	1.5783	4.5263767	83.10612777
dcs_F_7	DEDEKMKEIVKQFLELIKRRDPEELRKLLDPNTRVTFNGKTFTGPEEFAKELQELEKRGVEMQYTIKEVQTDNGKMKIRFEVQVTVNGQTYRSEVTIQIRVENGVIKEVTIQYSPKLQEALEGGS	125	TRUE	TRUE	TRUE	TRUE		dcs_F	Marcos_2017	FALSE	TRUE	TRUE	0.504490165	90.0147122	92.37902097	84.248	1.6048	3.860728	75.53178711
HBI_b_30	MGPKCVSQLPGDWDVTFHSEDGSTFRGTVRMQPRTPDTVQVKMTGTVSDGRPSTGTGYVHVDSPHDVKFQMTMSDGSTATGTLKCDSPTQFTVRLTYADGFTAQGHLQRDG	111	TRUE	TRUE		FALSE		HBI_b	Dou_2018	FALSE	FALSE	TRUE	0.592987402	89.31778649	89.60130743	84.27927928	1.8492	4.2744417	88.57830751
DA06	NRVELKILEKIAAVNADQAVKVSLQIAKDNPTEAREGAGNAAVAVGLARAALEMAEKAAIGFGGTEVAAILAKMRKMVEIARKAAQIAGKAHEGYKAREQASIAEETATKAAKQVTADAVQVMGDDGY	128						DA	Jacobs_2016	FALSE	FALSE	FALSE	0.151360766	77.69018378	80.78074469	73.8671875	2.0722	9.626242	73.92839612
Di-IV_1	GRVLLIVSTNKNDINQLKDLVRKSGPGKEVRTVSNSNQIRNVIQTAKSNGRPLIVFINGATDDDIKEFERDMQQEGLQYRVVRSTDPEELRTEVKKFDNSD	101	TRUE	TRUE	TRUE	TRUE	TRUE	Di-IV	Koga_2012	FALSE	TRUE	FALSE	0.193266209	83.97518326	83.46954136	67.46534653	1.8369	5.355435	77.39851301
R2x3_BP1_B9	KILILINTNNDELIKKIKKEVENQGYQVRDVNDSDELKKEMKKLAEEKNFEKILIISNDKQLLKEMLELISKLGYKVFLLLQDQDENELEEFKRKIESQGYEVRKVTDDEEALKIVREFMQKA	123	TRUE	TRUE	TRUE	TRUE	TRUE	R2x3_BP1_ B	Koga_2021	TRUE	TRUE			88.74873719	89.64295111	68.27642276	1.6664	4.467902	79.31517007
2002745_0004	TKEELKKLQKEIEKRKKEIEKIKEKHRDNQESQERSKELEKEVKKMEEMIKEIKKDNRSEEEQKKEMEKIKEMMKEIEKEHKKEG	85	TRUE	TRUE	TRUE	TRUE		Foldit	Koepnick_2019	FALSE	TRUE	FALSE	0.192036435	88.18123911	88.78447676	85.51764706	2.013	7.941421	80.43543978
2003455_0009	TEDTKKEMEKSRQSSGTNNLTVDVDTDNNKVRIDIQNGNERREIEVRNMSRENTKRTSEQIQKDS	65	TRUE	TRUE	FALSE	TRUE		Foldit	Koepnick_2019	FALSE	FALSE	FALSE	0.02118754	84.45649615	90.78328161	62.4	2.2477	11.33935	71.6794707
H7_fold-K_Chario	GDEEREKLRKIARKALKDAASEAKKRGIITPEAIERIANLLADAAQEWKEGNEERAEKLLRKAAKVFVEAAKKTGASADEARRVLERIRKALSNAPSDELRAIAKSPRLKKAIKEAIEEIRRIEEETG	128	TRUE	FALSE				H7_fold-K	Sakuma_2021	FALSE	FALSE	TRUE	0.721522262	94.74739641	94.3905767	88.84375	1.4056	2.8835688	90.91392254
dcs_D_2_cav3	PEEEKACRLFIEALEKGDPELMRKVISPDTRAEINGREFTGDEVVESVKEMQKRGVQAHLRRYTKEGNSCRFEVQTDINGQTEQSEIQIEVRNGRIKRATTTA	103	TRUE	TRUE	TRUE	TRUE		dcs_D_2_cav	Marcos_2017	FALSE	TRUE	TRUE	0.539265763	95.6555684	96.36931374	85.65048544	1.7331	2.6934593	86.31237288
997523_0006	DPSEVIKEYKRRCQELLEEVKKELEKLKKQHEDEQVKEIQKLLEQVKKELEKLKRTLKKEGGTDERQVKEGEKDIRQLKKEIKKRQQDIKEIRRE	95	TRUE	TRUE		FALSE		Foldit	Koepnick_2019	FALSE	FALSE	FALSE	0.154466133	79.71763258	82.39037033	79.51578947	1.9964	8.603593	80.49322738
BH_12_ss3	PIDCRIRMPPGSTFRVTIKTPVEVQVNKPVRVEYDGTRTELKPGSHLRIPPGSEIRFEVDTPVEFRFKVTDPETVKECEEHAREHGLEYETRSD	94	TRUE	TRUE		FALSE		BH_12_ss	Marcos_2018	FALSE	FALSE	FALSE	0.413833672	85.4672652	86.08363064	79.55319149	1.8433	4.8079453	77.99007853
H6_fold-U_Morit	GDREIKAALTALKVIIKKASNPEVAEAAERLLRALKKASPEQRRRAAENIIRALKALAKGDTERAAKLLKKAAEEAGLSPDTIKKLKKAARWLKEQGLVREALKSAKEVTKKG	113	TRUE	FALSE				H6_fold-U	Sakuma_2021	FALSE	FALSE	TRUE	0.662907596	89.7519574	89.25355004	87.84955752	1.4367	3.7461877	88.12579008
2002745_0001	EEEKKLLKQVKEELRKLKELEKKLRERDREELRRRMEKERQRIEELLKELEREIRRETSEDHKEIEKDRREIQKELEEIRKELEK	85	TRUE	TRUE	TRUE	TRUE		Foldit	Koepnick_2019	FALSE	TRUE	FALSE	0.12809826	92.66030424	88.13146158	81.36470588	2.1071	8.168296	77.21856957
P6_negative	MKREVEREEHGDKEYLRLRSGDKDLELEVDSHGDKFRLRLESGDKEFEIEWEESGDKFELRVEHGDREDRLEVEESGDKYLLDEQSGS	88	TRUE	FALSE				Foldit	Koepnick_2019	FALSE	FALSE	FALSE	0.035377946	62.19652862	59.26178502	49.57954545	2.0621	10.285435	76.07476319
Rsmn2x2_5_2	QVVVIVGSDEYKRKVEEEYPNVEVRQVTTREKASRVAEEIKKRGITKVVVVGVSEDIIEEIRERANVQVYRVRTKDELKDVLNRLQG	87	TRUE	TRUE	TRUE	TRUE		Rsmn2x2_5	Lin_2015	FALSE	TRUE	TRUE	0.698884275	90.61494361	90.48612378	90.67816092	1.5139	3.4880893	87.36184507
HBI_b_14	MGAEVAQALPGTWQMDLTQSDGSQAKGRFTVKPTTPTTFKLTYKGTISDGRPTNGQGTMTVRSPDTVDLKMTLSDGATIQGKLTIDSPTQLKVDLTMSDGTRATGTVQRQS	111	TRUE	TRUE	TRUE	FALSE		HBI_b	Dou_2018	FALSE	FALSE	TRUE	0.600097065	87.67477881	87.66372047	85.37837838	1.6663	4.9558887	87.28757908
dcs_D_8_ss	PECVKVWKRIMEALQKGDPELLKKMISPDTRMEVNGQTFTGEEVVRYWEEEIRRGRQWTVKRYTEKGNECEFEVEQQDGDETRTYRVQVRVRNGQVEEIQVTQV	104	TRUE	TRUE	TRUE	TRUE		dcs_D_ss	Marcos_2017	FALSE	TRUE	FALSE	0.476587801	91.45684597	91.71213877	82.28846154	1.6415	3.2902122	85.66590389
H6_fold-C_Rei	GDEAEKQAERALELVRKSPDLLKKLLEAMAEELKRQGKSPDEIQKAKDEVKTKVEQAIREWKQGNEEQARKDMRKVLKSPAFKQAVKVMEEQEPNNPEVQELKKAMEEAERG	112	TRUE	TRUE	TRUE	TRUE	TRUE	H6_fold-C	Sakuma_2021	TRUE	TRUE			90.99387964	88.26251007	88.05357143	1.5581	3.5576262	89.10914823
Fd_7S_10	GTYQIQLTSSSEEEIRRILEDIRKEYPNAQSTETTQNGKWTLKIRSSNKEIVERVLQRLREEVPSAQVRETETG	74	TRUE	TRUE	TRUE	TRUE	FALSE	Fd_7S	Lin_2015	FALSE	TRUE	FALSE	0.443579994	89.28558684	89.73325589	80.32432432	1.8721	3.9746482	87.10415157
2002787_0005	EVEIELRTNREEEIRRMEEVSKEIQKRTGGDVQVRHDNGRLEIKITGTHDEQQKEVKEKVERERSKLTGEIHVRS	75	TRUE	TRUE	FALSE	TRUE		Foldit	Koepnick_2019	FALSE	FALSE	FALSE	0.412353583	88.96345497	89.59578845	74.85333333	1.8055	3.5468779	81.41182109
dcs_D_4_ss12	SPCKEESKLVEEFMKLMEQGDPEEMCKLISPDTRLERDGEEYNGEEVCQFWEEEMRQGLKFQVREVTTQGCKVRIRVQVQKNGTTTQVQFEVEMRDGRIRRITVHERG	108	TRUE	TRUE	TRUE	TRUE		dcs_D_4_ss	Marcos_2017	FALSE	TRUE	FALSE	0.419757248	89.96528263	92.18473446	81.60185185	1.8212	3.9405174	84.56186308
H6_fold-Z_Kome	GTDEELKKVDEELRRIQTQLDGQTEDEIRRIMEKVMKQLTKTNPEFKKQVKRVAEEQGTSPSEVLKEIIERLEKAAQEAKKGNTEEAQKIVKELAKTLGVTWSEIRRILEQIREEIERTQG	121	TRUE	TRUE	TRUE	FALSE		H6_fold-Z	Sakuma_2021	FALSE	FALSE	TRUE	0.642236391	88.49661507	89.2838109	88.68595041	1.7304	3.7825134	90.14397371
NF1-08	GDVDNVKKRVKEQDPNAQVYEATTPDEIEEVVKRVKKYGAQVVILVYLSDGKIIVIAVRDPSVADQIIEDLKKQNPNLTIIRLEGAPPDELKRRMEELWRG	101	TRUE	TRUE	TRUE	TRUE	FALSE	NF1	Minami_2021	FALSE	TRUE	TRUE	0.637587138	90.81857628	90.40143416	87.40594059	1.5327	3.5138035	88.97634116
2003245_0004	KVNVRIEVELDREDDRQETVKRIKEQVEELTRRTGTRSEIEVRTHGKRVEVRVEIEVTKDEQEERIMKELEKRVREIVNRKGGRVRIETE	90	TRUE	TRUE	TRUE	TRUE		Foldit	Koepnick_2019	FALSE	TRUE	TRUE	0.544805672	85.304886	89.6302862	84.62222222	1.5902	4.001336	84.91410995
2003245_S383	TVTVKVRITSSDEKTLQELVKRVVKYVKELVKKVGGEVHIEVRKHNGTVLIRVDIHIDSEDEQRKVVKNIQEFVKKQSEEQGQETEVRVH	90	TRUE	TRUE	TRUE	TRUE		Foldit	Koepnick_2019	FALSE	TRUE	TRUE	0.616414138	92.19011129	91.74329575	89.38888889	1.7043	3.1446137	82.31860054
2003382_0009	TMYVTTETRRMKELKKEHSDHKVLQITSDDDRKKVIEQIKREGQTELQVEGTEDESTRQISKETGTQTSK	70	TRUE	TRUE		FALSE		Foldit	Koepnick_2019	FALSE	FALSE	FALSE	0.419658439	75.55410066	88.4553743	83.27142857	2.0866	5.694796	55.32461538
BH_4	PETRTYRFTPGEEREFEHDTNVKWKFNTDVEIERNGERTRFTPGEEVEVPPGTRVRIRVNTDVQFTLERN	70	TRUE	TRUE		FALSE		BH	Marcos_2018	FALSE	FALSE	FALSE	0.326699727	84.64472857	85.14957943	73.71428571	1.8674	4.3853946	81.19722689
2003485_S412	TTRVEIVHTNGRFHMEVDVNGKEIRIERENVSTDELRKMLEELRKELERQGSDEVDITTRNGTEDLKELIKELLEELKKN	80	TRUE	FALSE				Foldit	Koepnick_2019	FALSE	FALSE	FALSE	0.168598508	77.71190608	77.02623378	60.3375	2.0097	5.746004	71.47959276
NF1-07	GDVEDIMNDAKNLSPSIQIYEVTTPDELEQAVRDIKNTGAQVVILVWTSSGKLLLFAVTNPEDAERVARDAKKRNPSAKVVRLEGVPPDDIEEQARRLWKG	101	TRUE	TRUE	TRUE	FALSE		NF1	Minami_2021	FALSE	FALSE	TRUE	0.624896551	89.19597972	90.0669358	88	1.6466	3.6149044	86.85346835
Di-V_7	SKIIVIISSDDTTLEELARKIKDEGLEVYILLKDKDEKRLEEKIQKLKSQGFEVRKVKDDDDIDKWIDKIKKERPQLEVRKVTDEDQAKQILEDLKKKG	99	TRUE	TRUE	TRUE	TRUE	TRUE	Di-V	Koga_2012	TRUE	TRUE			81.73129413	81.97039357	81.2020202	1.6592	5.940902	84.65447689
R3x3_BP3_4	RIVVVFVTDKQKLRDVWEIMEEAGVDRRIVITSDEELAKEAKKLGVDRIFLLTDVEQAAEIAKKLGVDLVFSEDEDFLKKVVRKLKNVIILSNDKQIVEELQKDISDARVFNVSTKEDLREIVRKI	126	TRUE	TRUE	TRUE	FALSE		R3x3_BP3	Koga_2021	FALSE	FALSE	FALSE	0.267618245	74.17407243	78.43331384	80.5	1.6551	8.108994	81.4052
NF3-03	GSDEEIRKKLEELAKRKGKDLQLRRYNDPNEVEKSIREALKKGRTLIIIINGVFVVVSTDEDLIREIKRLIKESNPNKKTLDVTTEEDLEEVLRRIKKG	99	TRUE	TRUE	TRUE	TRUE	TRUE	NF3	Minami_2021	TRUE	TRUE			90.150979	90.19596038	89.28282828	1.5532	3.7693596	81.65512947
2002949_0007	TTVTVTIRRDSSDRVEEIVKKIQEVVKRMGQDVKIEVDNGEINVHIHTSEDRNVEELERNVRKIG	65	TRUE	FALSE				Foldit	Koepnick_2019	FALSE	FALSE	FALSE	0.262732515	83.16382507	82.71119113	66.55384615	1.9041	4.6718063	80.53789773
2003360_s002	EVEIRIEIRGGTEETLKKMKEWLKEIEKEMRKDNGRIHIRIEERDGEINIEIRIKKGKEDTIKELIKKLEKWREQLSKEHNIEIHIEVRE	90	TRUE	TRUE	TRUE	TRUE		Foldit	Koepnick_2019	FALSE	TRUE	FALSE	0.376972111	83.95305228	85.70926516	80.25555556	1.6946	5.2828975	77.53094194
P8_normal_2	MPETYTLKRHGSTYKLTSGDFRLRFREHGNTFKVELEYGNTTYTLTLSSHGDTWKLDLKSGNTQLVYLFERHGDKFRVEVYGS	83	TRUE	FALSE				Foldit	Koepnick_2019	FALSE	FALSE	FALSE	0.208548821	90.98967073	91.01654905	64.6746988	1.899	4.5024486	78.50638607
Fd_9A_4	LTVKITIKVTADDKERAEKIVKEIEQELERQVREEFPNARITRTITTRDGTVELEIKVKAESLDKLKRLIREIEREIERRLKEVDPNARITRTVTTEV	98	TRUE	FALSE				Fd_9A	Lin_2015	FALSE	FALSE	FALSE	0.345854676	86.33785449	86.11424072	75.96938776	1.6739	4.7904153	74.52022167
D9	DILIVDATDKDEARKQVEQLAREGATQIAFRSDDARDLKEALKKGADILIVDATDKDEARKQVEQLAREGATQIAFRSDDARDLKEALKKGADILIVDATDKDEARKQVEQLAREGATQIAFRSDDARDLKEALKKGADILIVDATDKDEARKQVEQLAREGATQIAFRSDDARDLKEALKKGAWLEHHHHHH	193	TRUE	TRUE	FALSE			D	Huang_2016	FALSE	FALSE	FALSE	0.402272902	89.52303985	90.29100797	74.38860104	1.4656	4.717366	76.49192763
NF1-14	GDADKIMEQAKRQDPNAQVYKVTTPDEIEEAVRRIEKYGAQVVLIIYTSSGIVILVAVRDPSQADQILKEAKKQNPSATFVRLEGVSPDDLRRQVEDVWRG	101	TRUE	TRUE	TRUE	TRUE	TRUE	NF1	Minami_2021	TRUE	TRUE			89.36609156	88.48483085	58.82178218	1.6107	3.3031821	89.29195244
Fd_5A_10	VEVELRVQDEDKAEKIARKIQNRWPNVTVTRTNGDVRLRAQTEDKAKRLKEQMREEDPSATLTTTG	66	TRUE	TRUE	FALSE	TRUE		Fd_5A	Lin_2015	FALSE	FALSE	FALSE	0.259282698	85.14730405	84.94856935	71.51515152	2.0359	4.0663795	75.76535448
dcs_C_1_ss_cav6	SEEAKIAIELFKEAMKDPERFKEMCSPDTRIESNGQEYRGSEECKKSAEEMKKTHPTEVRVERYRSDGDRFEIELRVNSNGKTTRTEIRMRKVNGEFRIEEMRSHG	106	TRUE	TRUE	TRUE	FALSE		dcs_C_1_ss_cav	Marcos_2017	FALSE	FALSE	FALSE	0.431953264	88.73623703	89.51891991	81.13207547	1.7545	3.661676	87.53098398
Fd_5A_3	VDLKIDVSDDEEAEKIIREIREQWPKATVTRTNGDIKLDAQTEKEAEKMEKAVKKVKPNATIRKTG	66	TRUE	TRUE	TRUE	TRUE	TRUE	Fd_5A	Lin_2015	TRUE	TRUE			88.84873883	89.09489489	88.66666667	1.8688	3.2503417	89.66109848
Id_ff_1	MHMPRRRFRLDKNGKDITVEYDPSTGVFRIHDGNTELKIERDGNTYYLIKNGKRFEVRQDGDTFYIYEGNETLRLTHDGSLE	82	FALSE					Foldit	Koepnick_2019	FALSE	FALSE	FALSE	0.160704069	66.71183068	90.22693412	65.48780488	1.7913	7.8428802	78.79724891
R3x3_BP2_5	KKIVVFDDDDEILKKLVEQIRDLGIEVYLLLKNDDEKQLEQLIKELRSDGINVRKVNDVEDAKDWVEKINVETLIIITDDKKIIRELIKKAQKLGIEIMVIIKNQDENDLEKLQNELSSKGIEVRKVSDRDQLIKIVKKFVKEL	144	TRUE	TRUE	TRUE	FALSE		R3x3_BP2	Koga_2021	FALSE	FALSE	FALSE	0.35311906	82.41956362	83.07624112	80.69444444	1.6486	6.040586	72.0320893
BH_2	QHTRTYRLTPGEEQEFKYNTPMTMHVEVNTDVEIEYNGKEQRYPPGTEVEIEVRPGTKVRIKVNTDVRVEIREN	74	TRUE	TRUE		FALSE		BH	Marcos_2018	FALSE	FALSE	FALSE	0.146344708	81.90377232	83.96969095	61.64864865	2.0128	4.702116	70.61709887
dcs_F_3	DENEKMKEMVREFLEIIEKRDPNEIRKLLDPNTRVTFDGRTYTGPEEFAKELQELEKQGIEFQFTIKEIQTDNGVLQIRVEVTLTVNGQEYRSEVTFTIRVENGVIKEVTIQFSPKLQEALKGGS	125	TRUE	TRUE	TRUE	TRUE		dcs_F	Marcos_2017	FALSE	TRUE	TRUE	0.596888602	93.66874544	94.895401	86.944	1.3943	3.2911072	81.39914956
Di-V_1	SAIIIIYSTDDNKLLKWVKEVKDQGIEVYLLLSDDDEDRLKKWLDKLRSQGIEVREVKDDDDLKQILDDIKKKRPQLEIREVQSEDRMKKALESVEKSG	99	TRUE	TRUE	FALSE		FALSE	Di-V	Koga_2012	FALSE	FALSE	FALSE	0.174167825	86.3526887	86.2775847	64.33333333	1.7546	4.7645545	75.43817073
2003048_1024	EEDKYSEQLQRDMEKLEKKGTSEFRVETNGKEIVLEVRDGNDRQEYRIRGVDESHVRTLTKQMEEHVKTG	70	TRUE	TRUE		FALSE		Foldit	Koepnick_2019	FALSE	FALSE	FALSE	0.288811971	85.46026626	85.36172724	71.97142857	2.1177	4.7045374	82.66630137
P8_ssbond_normal	MGCRTETYQLRRHGSKYELTSGDRELRFEEHGDTIRVEVESGNTTYTVTLEKHGNKLELRLTHGNTEFKFEFEKSGDTFKVTVYKCGS	88	FALSE					Foldit	Koepnick_2019	FALSE	FALSE	FALSE	0.164789187	78.20070223	77.99287212	66.06818182	1.8815	6.700026	76.35678273
dcs_C_1_ss_cav5	SEEAKIAIELFKEAMKDPERFKEMCSPDTRIESNGQEYRGSEECKKYAEEMKKTHPTEVRVERYRSDGDRFEIELRVNSNGKTTRTEIRMRKVNGEFRIEEMRSHG	106	TRUE	TRUE	TRUE	TRUE		dcs_C_1_ss_cav	Marcos_2017	FALSE	TRUE	TRUE	0.536766752	89.68813024	90.23702072	84.95283019	1.6037	3.3280969	87.86429545
NF6-04	GELRTVTSEDEVEKIARQLGLSEEQLRRILKKFREVEKRGKLLIVYLTSDGEVRIQEVTTKDELSRILKELGVDPEIRERIRKEFEEGQVKLVFIKG	97	TRUE	TRUE	TRUE	TRUE	TRUE	NF6	Minami_2021	FALSE	TRUE	TRUE	0.623758757	86.38461405	87.35681929	89.01030928	1.5562	4.2907004	83.32265
R3x3_BP2_9	QKIVVFSTDDEILEKLVRTIRDLGIEVYLLLKNDDDQELEDLIKKLRSEGINVRKVDDVDDAKEWVERINVDILIIITNDKQIIEELIKKAKKLGIEIMVIIENQDENELEKLQNELSSKGIEVRKVSDRNQLIQIIEDFIKKI	144	TRUE	TRUE	TRUE	TRUE	FALSE	R3x3_BP2	Koga_2021	FALSE	TRUE	FALSE	0.390506966	83.00824182	85.95438272	80.875	1.6427	5.17423	71.31896203
P8_thr3	MKQQLTLRRHGSTYQLRSGDLSFSISQHGNKLSVRLQYGNTTYQLTLSRHGDRLRLTVSHGNKTYIYYFQRSGDTYQVLVQGGS	84	TRUE	FALSE				Foldit	Koepnick_2019	FALSE	FALSE	FALSE	0.165053798	92.93683116	92.78859979	63.97619048	1.9775	4.943464	81.5379795
Pl2x3_BP_11	GTVVIVVSDDENILEDLVEEVRKKDPNIVTTRVDDENKVKELIEKAYKKGRPIVIFIRGATRDVIERIVEELKKRGVRVLVIIVDKDDDKLKKIYKRLQDDGVDVRVTDNREEAIKRLRDLLEKI	125	TRUE	FALSE				Pl2x3_BP	Koga_2021	FALSE	FALSE	FALSE	0.19761496	85.95540458	84.57338952	69.544	1.7343	4.961933	75.23766602
H6_fold-Z_Seri	GESDEIKKILQELEKIWQNIKGVSDEQIQEVFKQLVKELTREDPQFEKSVRRLAKEEGTSPSNVQEKLLKLIKDAAENVRRGNKDEAEKNIREIAKNLGVSHSDVLRIVKTLRELLEQAKG	121	TRUE	TRUE	TRUE	TRUE	TRUE	H6_fold-Z	Sakuma_2021	FALSE	TRUE	TRUE	0.682913156	92.71931139	91.57286081	88.40495868	1.5407	3.3024473	86.92364658
2002745_0003	EELQDEIEKVKREIEKVEEMIKKVSQRTHEQDSRELLKELERIKKEMKKLEENSRKRSKEETKREIQRVREEIKKLKEEVKKQLS	85	TRUE	TRUE	TRUE	TRUE		Foldit	Koepnick_2019	FALSE	TRUE	FALSE	0.498063553	89.16070406	89.74013902	88.14117647	1.7864	4.5005364	86.72754743
R2x3_BP1_B7	DVLVMVNTSNQDLIDKIKDLVENSGYEVRDVQDSNELKDELKRLAEEKNFKKILVIVNDKDLAKKMLELIKKLGYQVFLLLEDKDEDELKKFEQEIRSKGYEVRRVTDEEEALKIVEEFLKKA	123	TRUE	TRUE	TRUE	TRUE	TRUE	R2x3_BP1_ B	Koga_2021	FALSE	TRUE	FALSE	0.189948029	91.2100155	90.56183731	66.19512195	1.5546	3.5691671	80.25442591
R2x3_BP1_A2	NEVVVILSDNEDVLKKFFEDVKSKGFKVTTAKNLDDAEELLKRLIEEQNVQFVIVVVQDKEWAKRFLERVKEEGRQIIIIFYDTNEEQLEKWREEIESQGVRVRRVRTRDEFQRVLEEIHKEI	123	TRUE	TRUE	TRUE	TRUE	FALSE	R2x3_BP1_ A	Koga_2021	FALSE	TRUE	FALSE	0.309400611	84.64749671	89.24191542	75.64227642	1.7391	4.5841694	70.71724762
2000518_S468	SVRVEIRIGKTRVEIRVEIDGIEIRIELEGGKTEVMKEIEKILRELQRDEDNSSNIEKIIRKIIEILKKLNTGRIRIKVKIENSHIEVRK	90	FALSE					Foldit	Koepnick_2019	FALSE	FALSE	FALSE	0.09435858	67.04197191	68.22700326	62.21111111	2.0143	8.826957	67.50550336
2003333_0006	GRQEKVLKSIEETVRKMGVTMETHRSGNEVKVVIKGLHESQQEQLKKDVEETSKKQGVETRIEFHGDTVTIVVRE	75	TRUE	TRUE	TRUE	TRUE		Foldit	Koepnick_2019	TRUE	TRUE			94.3161636	93.45533381	93.34666667	1.5311	2.8159914	92.62976705
2000240_s003	EITEKVEELRRRGDNDVDTGTIIIVGDEWIVIRGKEVTYQGTSVSGNEEEVEKLWKKVEEELRKK	65	TRUE	TRUE		FALSE		Foldit	Koepnick_2019	FALSE	FALSE	FALSE	0.146176982	70.31693874	68.80496786	57.01538462	1.951	6.469842	65.94866541
CA11	VKADRDEGQRQLEMESYDQAIEELLRAANKAQEEGNHDEAAKDVAQAILAAKELGKHPAQIRQELEQKGISREAIEKGMREA	82	TRUE	TRUE	TRUE	TRUE		CA	Jacobs_2016	FALSE	TRUE	TRUE	0.505656421	84.71358714	86.75837091	86.90243902	1.9101	6.18247	84.71396579
Di-I_6	KLNVRIRDSDQNKLQKALKKFIELARKSNGTITKTYTGTDLEIQITNITQEEIQKIAEEAQKLAQKINGTVTKTFT	76	FALSE					Di-I	Koga_2012	FALSE	FALSE	FALSE	0.422725345	84.95390344	84.18922121	78.56578947	1.8413	4.1585145	81.97902961
Di-II_5	NIFVLVFTDDEKAYREIEKEVRRRGAEIRRVKDSEEARRYLEEFLRKDKNVYVIILVKNEEELEKFRELADKFNIQVRSRRVHSPEEAKRWFKELEKRF	99	TRUE	TRUE	TRUE	TRUE	TRUE	Di-II	Koga_2012	FALSE	TRUE	FALSE	0.442019233	81.54635343	84.78756282	80.71717172	1.7437	4.4650674	76.6024055
dcs_B_2	QDIVEAAKQAAIAIFQLWKNPTDPEAQELLNKILSPDVLDQVREHARELQKQGIHFEVKRVEVTTDGNTVNVTVELEETTGGTTTNTTYELRFEVDGDTIRRVTVTQNGS	110	TRUE	TRUE	TRUE	TRUE		dcs_B	Marcos_2017	TRUE	TRUE			86.81484904	86.219899	80.96363636	1.6978	4.6300693	79.74610599
R3x3_BP3_9	RIFVVVVTDEQKLEDMWELAERVGVDRIIIITSDEKLVKKAEKLGVDRIFLLTDKELAAEIAKRLGVDIVFSENREIAKRIIRKLKNAIVLSNDKELVEELQKDASDARVFNVSTKEDARELIERI	126	TRUE	FALSE				R3x3_BP3	Koga_2021	FALSE	FALSE	FALSE	0.041567958	65.92316758	62.67819814	57.72222222	1.5628	8.394266	75.39043095
NF6-05	GELRTVTTKEDVRRFAKKTGLSEDQLRKIEERFEEAEKKGKTIIVYITSDGKVEIQEVDTEDELKRILNELGVDPDIKEKIRKKFENGEVKLVFILG	97	TRUE	TRUE	TRUE	TRUE	TRUE	NF6	Minami_2021	FALSE	TRUE	FALSE	0.483073018	83.77582755	83.02991743	82.62886598	1.5463	4.732995	77.71590909
H6_fold-Z_Gogy	GDERKLEEVTEEMRKMAENMDGQDPEKVKEIVRRALQQMANDNPEVSEQLRELAKRKGTSPSEVIKDLAEQVWRAMERAREGDKDTARELIRKFADDLGISPEQVKKFIKIMREVQRKEDG	121	TRUE	TRUE	TRUE	TRUE	TRUE	H6_fold-Z	Sakuma_2021	TRUE	TRUE			93.28325772	92.79341987	89.76033058	1.5732	2.9862735	90.70890355
BB1	MVDAAQYFPGTWEFRFRSSDGKEYRGTVEMQPRTPTEIEIRFKGQSSDGRPVEGRGSIEVRSPYEYRFEMQSSDGARWEGTLQVRSPDSVEVRFKSSDGREYSGEFRRQEGS	112	TRUE	TRUE	TRUE	TRUE		BB	Dou_2018	TRUE	TRUE			88.1964181	87.93653664	85.70535714	1.6307	4.8111305	88.1442623
K8	KILIVDATDKDEARKQVEQLAREGATQIAFRSDDARDLKEAHKKGAKILIVDATDKDEARKQVEQLAREGATQIAFRSDDARDLKEAHKKGAKILIVDATDKDEARKQVEQLAREGATQIAFRSDDARDLKEAHKKGAKILIVDATDKDEARKQVEQLAREGATQIAFRSDDARDLKEAHKKGAWLEHHHHHH	193	TRUE	TRUE	FALSE			K	Huang_2016	FALSE	FALSE	FALSE	0.428438819	91.55874723	91.72861095	75.13471503	1.4701	4.6171927	79.53785248
R2x3_BP1_B5	DVFVMVDTSDEDLVRKIKQLVEDRGYEVRDVRDSDELRKQLEEYLKKENFKKVLIVSSDKNLLKKALEEISRLGYQVFLVLKDQDENELEKFQQEIESKGYEVRKVTDEEEALKVVEEFLKKA	123	TRUE	TRUE	TRUE	TRUE	TRUE	R2x3_BP1_ B	Koga_2021	FALSE	TRUE	FALSE	0.182809847	85.35284946	87.14939027	67.88617886	1.6455	4.5998373	73.50131068
CA06	VGDAESMALLAALLGGAPLDVALEVVSKVKNVAAKVEEGANQGGMGENARAAIAMIAGAAAGAMAAAKKALHQGRKQEAEALERAARIALQQLDLLRKLGELGAEEQAKIALSLAAKAAELARSEAARH	129						CA	Jacobs_2016	FALSE	FALSE	FALSE	0.124594632	78.5900917	84.37945177	62.7751938	1.7403	5.5947485	70.27384193
997523_0008	PKEEVVKELEKILEQLKELIKERPTQLGEEIKKVIEHGKEVKKLIQSDRLDEGIKGLKELIKLFKELKKIEKSEVSKELEKLIEQLKELIKKLKN	95	TRUE	TRUE	TRUE	TRUE		Foldit	Koepnick_2019	FALSE	TRUE	TRUE	0.581427138	90.42028699	90.81648305	88.64210526	1.6067	3.679823	81.83067174
BH_13	NCDVRVRVPPGSEVRLTFKTDVRIEVKNPMEVRHDGTETRYTPGTHLRIPPGSQVDFRVNTDVEFHLEMDNPETAKEVEEQARRQGVEVEVRCQ	94	TRUE	TRUE		FALSE		BH	Marcos_2018	FALSE	FALSE	FALSE	0.310439279	84.77542398	88.81417838	70.84042553	1.8555	3.6695867	78.62024967
2003455_1023	DTRIELEGVEERVVREVIEEHRRKTGTDVEIRNKNGRIEIRIRNMHEEEIRRIKERILKQTQ	62	FALSE					Foldit	Koepnick_2019	FALSE	FALSE	FALSE	0.465053398	88.45058545	87.6132781	78.29032258	1.8121	3.4960601	80.76291589
dcs_D_2_cav1	PEEEKAARLFIECLEKGDPECMRKVISPDTRVEFNGSELTGDEVVESVKELQKSGTQLHLRRYTKEGNSWRFEIQADNNGQTWQSEIQIEVRNGRIKRATSTA	103	TRUE	TRUE	TRUE	TRUE		dcs_D_2_cav	Marcos_2017	FALSE	TRUE	TRUE	0.537986974	95.29043387	95.68489661	85.03883495	1.6627	2.7027776	89.18560241
2002766_0002	DTEEKSKEIRKELEKIREELKKGGDKEEIRKRLEELKKELEKQREKDGQEKTKQLMEEIKKQIKEVEKDS	70	TRUE	TRUE	TRUE	TRUE		Foldit	Koepnick_2019	FALSE	TRUE	TRUE	0.552438614	85.39411286	85.18186384	87.9	1.5269	4.429481	77.75449833
2003169_S953	TVRIEIRFTNMRREEVQKELEKFKERLKELEKRTGSEIRIEIEERDGEVRVEVEIRNSHEEEVRQIIEEIERWVRKMGGELRVEK	85	TRUE	TRUE	TRUE	TRUE		Foldit	Koepnick_2019	TRUE	TRUE			93.1696774	93.06455577	77.84705882	1.4674	2.622241	86.05257453
NF5-05	GNDEKVKETARKLLEKNPKVKIIIILNPDGEIRVKTVTSPDDLEQIARESGLPPDLLEQALRDLKNGQYDLFVFAKTEEDERRARQLKEDMGKPVLILRG	100	TRUE	TRUE	TRUE	FALSE		NF5	Minami_2021	FALSE	FALSE	FALSE	0.192053796	85.54252535	85.63560479	64.69	1.6894	4.41362	84.16154613
2003333_s001	RTEELEEETKKELEEIRKVQEDEEIKRQVERMERELQKSGTEVEVRMTQDDNGRWHIRVRIRDGSEERTIEHTIE	75	TRUE	FALSE				Foldit	Koepnick_2019	FALSE	FALSE	FALSE	0.088382259	82.95466787	87.86618478	70.41333333	2.0964	8.6493025	85.99280186
2003205_0000	TVRIELEGVDEEIRQWVRELLREVLEKEGGEIELDLQDGHIEIRLENITEERLRELQEKIKKYVENKGGRVEIRE	75	TRUE	TRUE	TRUE	TRUE		Foldit	Koepnick_2019	FALSE	TRUE	FALSE	0.423705916	86.26710779	89.80781973	74.61333333	1.6598	3.7537563	76.13374803
Fd_5S_4	VKYDIKLDDENLVRKLKEKRPNATITTRGNDYKIDLQSKEAVEEMRRERPNATIRTKG	58	TRUE	TRUE	FALSE	TRUE		Fd_5S	Lin_2015	FALSE	FALSE	FALSE	0.105124609	80.37372631	79.712714	60.32758621	1.9373	5.38573	77.59725
dcs_D_4	SPEKEESKLVEEFMKLMEQGDPEEMKKLISPDTRLERDGEEYNGEEVRQFWEEEMRQGLKFQVREVTTQGNKVRIRVQVQKNGTTTQVQFEVEMRDGRIRRITVHERG	108	TRUE	TRUE	TRUE	TRUE		dcs_D	Marcos_2017	FALSE	TRUE	FALSE	0.325900969	90.07043474	93.10179587	76.0462963	1.7544	3.988306	82.98764381
2002308_S695	TIHLELRVNISEEEMKKLKKKMKELSKKDGRVEMDEQRGTREEKVRRLLEEMKKEEEKDGTQVIVIIVVT	70	TRUE	FALSE				Foldit	Koepnick_2019	FALSE	FALSE	FALSE	0.057877621	63.01817699	67.83242868	52.71428571	2.2365	9.106741	57.42718213
R2x3_BP1_B10	DVFVMVNTSDEDLIRKIKRDVEQQGYEVRDVQDSDELRQQLKKWLEEKNFKKVLIISSDENLLREALKIISELGYQVFLLLKDQNEDELERFKNEIESKGYEVRKVTDEEEALKIVRKFLQEA	123	TRUE	TRUE	TRUE	FALSE		R2x3_BP1_ B	Koga_2021	FALSE	FALSE	FALSE	0.160548607	87.7299214	87.60594136	65.4796748	1.6854	4.3374953	75.27582449
Fd_5S_5	GRYNVRVDDKELAERLREELPNATVQTQGNKYEVDLESEEQVKEIRKRKPEATITTQG	58	TRUE	TRUE	FALSE	TRUE		Fd_5S	Lin_2015	FALSE	FALSE	FALSE	0.225465761	82.87938667	83.70016544	69.27586207	1.7892	4.685111	86.28738947
NF8-06	GTILIFFTKDEETLRKLAKEVGVTEIYESDNEDEAYKRLKEEIRKRNPNAEILRVTDENELRRLRKEGQVDQFILVLIG	79	TRUE	TRUE	TRUE	TRUE	TRUE	NF8-1	Minami_2021	FALSE	TRUE	TRUE	0.718931392	91.79274193	92.88327935	91.35443038	1.5009	3.1959715	91.83551672
R3x3_BP1_4	SQIFVIFNSDKDILEELVKQIRDQGVRVILVYWDTDEKRRRERIDEFRKRGIDVRTVEDKEDFRKNVREIWERYPQLDVVIIVTTDDEELLKDIIEEAKKQGVRVIVIYQSDDENERREAYQKFRSDGVDVRTVSDKEELKERVKEFVQRI	151	TRUE	TRUE	TRUE	TRUE	FALSE	R3x3_BP1	Koga_2021	FALSE	TRUE	FALSE	0.348719323	90.07222676	89.72180191	75.82119205	1.635	3.754601	76.99529321
Fd_9A_6	LELEVEIRIRLDNTDEAEEIVKEIAQEIEEEIRKKWPSATVTRTVKTQDGEVRLTVKIKASSREDVERLREVIEKKVEDVARKRQPNATVTRTIRETV	98	TRUE	TRUE	TRUE	TRUE	FALSE	Fd_9A	Lin_2015	FALSE	TRUE	FALSE	0.34267941	89.24329126	89.69728988	74.32653061	1.76	3.9694724	78.72531677
D10	DILIVDATDKDEARKQVEQLAREGATQIAFRSDDWRDLKEAWKKGADILIVDATDKDEARKQVEQLAREGATQIAFRSDDWRDLKEAWKKGADILIVDATDKDEARKQVEQLAREGATQIAFRSDDWRDLKEAWKKGADILIVDATDKDEARKQVEQLAREGATQIAFRSDDWRDLKEAWKKGALEHHHHHH	192	TRUE	TRUE	TRUE			D	Huang_2016	FALSE	TRUE	FALSE	0.487935453	92.1344572	91.48812617	77.41145833	1.4198	4.3793864	79.40534483
Pl2x3_BP_4	GTIIIVVSNNERVLEELLKEVLKQDPNVVTTRVDNRQKVEDVMEKAKQKGRPVVIFIRGATASVIRDIVEKAQKSGVNVVVIILDKDDEKLKRIWKDLQKKGVDVRVTDNEDTAKDVLKDVMDKK	125	TRUE	TRUE	TRUE	FALSE		Pl2x3_BP	Koga_2021	FALSE	FALSE	FALSE	0.176185763	83.57129996	84.83630512	68.44	1.7214	5.13543	80.36940704
2002766_0004	EKNEELMKKVKELYKQVQKEEKKGDKETMKKLSEKIKEILKEFKKDGHEKSERERQKVEEILKSSLERSK	70	TRUE	TRUE		FALSE		Foldit	Koepnick_2019	FALSE	FALSE	FALSE	0.224948795	81.97131369	79.57643031	77.1	1.6486	7.061615	80.13068792
R3x3_BP1_11	KTIFVIVVSDKNILEEIAKKIKKQGFQVIVVVDVQDEKKLEEFFREFKSKGIQVRKVKTREEAEKWIEKIWREYPQLDLVIIVISDDKDWLKDFIEKVKELGAQVFVVYKSDDDNKLEKVREEFENQGITVKTVNDDQQAIEVVKEIVEKI	151	TRUE	TRUE	TRUE	TRUE	FALSE	R3x3_BP1	Koga_2021	FALSE	TRUE	FALSE	0.222119088	83.8199835	82.50156325	72.44370861	1.785	5.580182	74.64768196
H5_fold-0_Fay	GEEQKELEKVLELFAQAFEQAKREKKNGTPEEWARDAVERAAQRVGRSRKDVVDLIEKAAREQGEKKLLERLGISPEVLKVIKKIQKEEG	90	TRUE	TRUE	TRUE	TRUE		H5_fold-0	Sakuma_2021	FALSE	TRUE	TRUE	0.583020449	93.10871794	93.79391692	82.14444444	1.4641	3.0587041	91.05578297
H6_fold-U_Sho	GEEVLKAAKRALEVIIRRATDPELQQAVKELQKILSTASDERRERAAKEIYRAAEAAAQGNKEEARKRLEKAAKELGASPEQIEKAKKALDEAQKRGIVKEAKEEAEKQQRKG	113	TRUE	TRUE	TRUE	TRUE	TRUE	H6_fold-U	Sakuma_2021	FALSE	TRUE	TRUE	0.743229651	91.31732123	90.18792251	91.74336283	1.5857	2.92944	85.46908681
Di-I_5	EMDIRFRGDDLEAFEKALKEMIRQARKFAGTVTYTLDGNDLEIRITGVPEQVRKELAKEAERLAKEFNITVTYTIR	76	TRUE	TRUE	TRUE	TRUE	TRUE	Di-I	Koga_2012	TRUE	TRUE			95.94672971	95.08770956	82.67105263	1.4433	2.1852107	88.33607717
dcs_C_1_ss_cav1	SEEAKIAIELFKEAMKDPERFKEMCSPDTRIESNGQEYRGSEECKKFAEEMKKTHPWEVRVERYRSDGDRFEIELRVNFNGKTTRTEIRMRKVNGEFRIEEMRSHG	106	TRUE	TRUE	TRUE	TRUE		dcs_C_1_ss_cav	Marcos_2017	FALSE	TRUE	TRUE	0.575967554	91.47976942	91.37573325	87.32075472	1.6214	3.3260336	86.23186308
NF6-03	GELRTVDSPDSVREIIKRLGLSEEQLRRIEKKFKELEKKGRTLLVYIDSNGNVELRTVTSEDELERILRELGVDEEILRRVKELFREGQVKLVIIIG	97	TRUE	TRUE	TRUE	FALSE		NF6	Minami_2021	FALSE	FALSE	FALSE	0.414651304	83.66373256	83.70576405	79.56701031	1.5508	5.024345	79.27751568
P6_positive	MKLKVIEKRHGDKVFLRLKSGNKDYRIEVRKHGSKLKLRLESGNKRFKLRLERSGNKYRVEVRSGNKRYKIKVERSGNTYLWEKRGS	87	TRUE	FALSE				Foldit	Koepnick_2019	FALSE	FALSE	FALSE	0.344575928	56.01343433	55.25999236	51.25287356	2.178	3.7265716	77.45107046
P8_hydro	MTKTLTLTTRGTTYTLTNGTLTLTITKRGRTLTVSLTAGTTTFTLTITRKGKTLTLTLTSGTTTITFTFTKSGTTYTVLVTSGS	84	FALSE					Foldit	Koepnick_2019	FALSE	FALSE	FALSE	0.179434263	88.16116746	86.28065382	64.86904762	1.6043	5.5416436	66.01935795
NF1-15	GDLENIIEKAKRQNPSAQVYEATTPDELDEVAERVQRTGAQVVILVYTSSGKIIVFAVTNPEDAKRIVDEAKNQNPSAKVVRLEGASEDDMKEQMRRLWKG	101	TRUE	TRUE	TRUE	TRUE	FALSE	NF1	Minami_2021	FALSE	TRUE	FALSE	0.450154929	84.34747314	85.43269902	81.22772277	1.7128	4.3100276	84.23743687
Fd_9A_2	LTLKLEIEIRADDPDEAKRLVERVAEEVEKQIEKERPNVTVTRQITTRDGKIKLEVKITAETEDDAKQLVDQIKDEIERRIRKDRPEVRLTRTVKKTV	98	TRUE	TRUE	TRUE	FALSE		Fd_9A	Lin_2015	FALSE	FALSE	FALSE	0.48968191	91.07938469	90.83426719	80.87755102	1.7046	3.6520464	80.7211358
DA05R2	ADENIAKFEKAYKKAEELNQGELMGRALYNIGLEKNKMGKDPEAAEYFYRAAMVFMKEHDTDGLRRAAKSLKEAAEAFKRKGDKENAERAEEWAKEAEEFIRRK	104						DA05R	Jacobs_2016	FALSE	TRUE	TRUE	0.748404189	93.60830324	93.78172427	91.43269231	1.6181	2.8711317	90.50454545
NF6-01	GELYTVDSPDEVRRIAKELGLSEEQLRRIEKEFRRAEKKGKTVLVYIDSNGEVRIREVTSEDELRELLQRLGVDPEIIERIERKFNNGEIKLVIIKG	97	TRUE	TRUE	TRUE	TRUE	TRUE	NF6	Minami_2021	FALSE	TRUE	TRUE	0.634768993	87.68370516	88.64534218	88.21649485	1.4967	3.8908799	81.27216521
2002376_0003	RLDELEELKKELEKDRERWEKQTTSSHLEELKKELEKLKKELEKMKGDQTEHRFRTRYRTDTSEYEVEIEITDGQTRMRSREHSR	85	TRUE	TRUE	FALSE	TRUE		Foldit	Koepnick_2019	FALSE	FALSE	FALSE	0.042104047	92.18420759	92.70169957	66.34117647	2.5773	8.980717	71.2912786
Rsmn2x2_5_5	QLVVLVSNEDYKRVAEEVDPNVQVRDVTSKEQAKQVAEELEKRGVQYVIVVNVDDEIVREIEQRANVRVVQVDDEEKLREKIEKLQG	87	TRUE	TRUE	TRUE	TRUE	FALSE	Rsmn2x2_5	Lin_2015	FALSE	TRUE	TRUE	0.555998808	90.27448925	90.0609107	82.35632184	1.5558	3.0774102	86.50377465
dcs_E_5	TKKEVEKMARTFKEAMNQGNPEQLTSKLSPDVRLRIGNQEFEGSEEVEKWLRRWFNLVDRVEVRRIKVEDNHVEVEVEVELNGKNVEIEFRFEIRNGKVERMEIRVTPDMKKFAEKINKYG	121	TRUE	TRUE	TRUE	TRUE		dcs_E	Marcos_2017	FALSE	TRUE	FALSE	0.284370087	88.23377556	92.29149472	74.3553719	1.7884	4.4478354	77.9024558
2003205_1035	QDDIVKTIETLVKKRDSNSRVEIRKDGKHIYIQVDNGNTRIHIHIDGRKVEIDIQNQTDDFKEIEKEIRKTIKKD	75	TRUE	FALSE				Foldit	Koepnick_2019	FALSE	FALSE	FALSE	0.228965241	74.99022128	77.32761745	76.94666667	1.8935	7.4305706	74.9830303
NF4-01	GSEEIYRLIEKIWRDIKNENPNARILIFIVFTSDGKIEVIIVIIDDDEELLRRIEETAKKRVPKVEIRRDRNEERAQKKIEEELKKRNPNATLYTVTSLDELEEILKKLTKQEG	114	TRUE	TRUE	TRUE	FALSE		NF4	Minami_2021	FALSE	FALSE	FALSE	0.415690186	87.32519814	88.46514536	78.4122807	1.6123	4.4663982	81.01334031
Di-I_8	TLDIKFHGDSPEAWEKAREMAEELAREFNGTVTKTITGDDVEIRITNIPEEAKQRGRERAEELAKEANITVTKTIT	76	TRUE	TRUE	TRUE	TRUE	FALSE	Di-I	Koga_2012	FALSE	TRUE	FALSE	0.374449498	91.3512885	91.87603967	72.40789474	1.635	2.80915	85.52538079
997523_1003	PEEGKKYLELVREYHERCEKYRDELQKKTHPNHEEVKECDKRRQDVEQMYREILKEIQKIKDTGTKQDEYYKEMRKYVEKARQYMEEARKHRDNG	95	TRUE	TRUE		FALSE		Foldit	Koepnick_2019	FALSE	FALSE	FALSE	0.108765462	77.1859428	75.83855092	71.02105263	2.4089	8.393014	91.62864124
Id_ff_2	MHMPTYTLRVHKDGREFTLLKDPSTGTFEIRDGNDQYEIRKDPSTGLYRVHKDGRTYELYEDGNKYVIYKGNEKITVRQEGSLE	84	FALSE					Foldit	Koepnick_2019	FALSE	FALSE	FALSE	0.063353257	72.65130598	87.23740841	56.35714286	2.0649	8.60571	74.93961318
2003382_s008	TTIEINRHNQDEETRQRLEETIKKIEEQVRRRGGRVDIRIEKRDGELRIEIDIENSDERVKEYIEELKKL	70	TRUE	TRUE	TRUE	TRUE		Foldit	Koepnick_2019	FALSE	TRUE	FALSE	0.386021851	80.20815399	77.71077993	82.51428571	1.8309	5.741019	85.15144279
2002713_1006	HKNEEILERLKETLKKGDKETLEKLLRELEKEGDKETIERVEELSRRQGDDEFRERVKELKRRQE	65	TRUE	TRUE	TRUE	TRUE		Foldit	Koepnick_2019	FALSE	TRUE	TRUE	0.635099628	90.22624724	91.32104063	86.44615385	1.517	2.8387864	86.73886323
H6_fold-C_Moca	GDDAKKRARDLARTIAESPEVAERLAQALREKLENQGQSEDEIRSRVTELRKRLEEAIRQWRTGNKDEAMRVALEVLKSPAFKQAVEALEEQEPNNPEARKLLQMAEDVEKG	112	TRUE	TRUE	TRUE	TRUE		H6_fold-C	Sakuma_2021	FALSE	TRUE	TRUE	0.749793202	94.71077298	94.66242592	91.52678571	1.6258	2.6666384	89.9227951
Di-II_12	ILYVLIFTNDEKLIRKAKEMAEKMGIELRTVKDTNELKRYLEEFKRKDDNIQVIIIVTNDEDLKKATKLAREYNIDVRTRRATSPDEAKDLIKKYFEKG	99	TRUE	TRUE	TRUE	TRUE	TRUE	Di-II	Koga_2012	FALSE	TRUE	FALSE	0.345459507	87.42563995	87.10396283	73.60606061	1.7344	3.8638828	84.09019324
2002766_0001	SEKERILEEIKRIKEEMKKVKERKDKERLKQIEEEVKKIEEEIKKHEHEDLKEELKKLKEELKKLRKRIE	70	TRUE	TRUE	TRUE	TRUE		Foldit	Koepnick_2019	FALSE	TRUE	TRUE	0.696397055	93.13537174	93.0947113	92.08571429	1.3698	2.7394698	83.48225443
R2x3_BP2_6	GKILFVSDDQKIIEEVSKKMQKEGYEIRTSNDPKEASKSLSRRNIDLVIILTNDEKLIKELVKKVLEQGADVLVLSSDKKIIEKIRKQYPQIEVRQAQDSEEIKEAVKEFADRG	114	TRUE	TRUE	TRUE	TRUE	TRUE	R2x3_BP2	Koga_2021	FALSE	TRUE	TRUE	0.55642098	90.7378753	93.0533606	85.25438596	1.6227	3.718133	83.22197611
NF3-02	GSSEKIRKKLEELAKRTGKRVQFREYNDTEQVRKTLEEAQRRGETLVVLSRGTVIIVSTNEELIRRIEELVKQSNPNLETYEATTDEDIERILRELDKG	99	TRUE	FALSE				NF3	Minami_2021	FALSE	FALSE	FALSE	0.415359789	90.02755356	89.02736001	76.68686869	1.5664	3.984877	88.74615006
R3x3_BP1_5	SQIFVVFSSDKDILKRIVKRIREEGVRVILVYRDQDERRRRERLEEFRKQGVDVRTVQDKEQFRENVREIWEQYPQLDVVIIVLSDNKDDIKEFIEEAKKQGVEVYVVYQSDDDDRRKEAEQEFRSKGVDVRTVSDKEELIRQVREFVEKV	151	TRUE	TRUE	TRUE	FALSE		R3x3_BP1	Koga_2021	FALSE	FALSE	FALSE	0.371483751	90.50198756	90.58496892	76.26490066	1.6293	3.4044251	74.54251737
997523_1040	NEEAKKVEKELEKIKEQLKKIEEKIRRVSSQDQKKLKEIEKELRECEKKVRELLKELEKEKRKDTDQDEIKRVEKECEKVLREIEKRRKDIKKIE	95	TRUE	TRUE	TRUE	TRUE		Foldit	Koepnick_2019	FALSE	TRUE	FALSE	0.437449874	92.05389769	91.45846683	78.75789474	1.3896	3.8726168	84.22186893
dcs_C_1	SEEAKIAIELFKEAMKDPERFKEMVSPDTRIESNGQEYRGSEEAKKFAEEMKKTHPWEVRVERYRSDGDRFEIELRVNFNGKTFRMEIRMRKVNGEFRIEEMRLHG	106	TRUE	TRUE	TRUE	TRUE		dcs_C	Marcos_2017	FALSE	TRUE	FALSE	0.433297127	90.39127701	90.71127729	79.93396226	1.5619	3.6384459	86.31073497
Fd_5A_4	VTVKLDLSDERKAEEILKKIREEYPGATVRTTNGDWTVKANDEEKAKNVAKIMKEKAPDATVTRTG	66	TRUE	TRUE	FALSE	FALSE		Fd_5A	Lin_2015	FALSE	FALSE	FALSE	0.428717074	86.64906742	87.30113425	77.60606061	1.6962	3.3335989	82.45322394
Fd_7S_8	GQWQITIQSSDEELFRRLVERIRRERPEIQVTETTQNGRRQLRIKSRDKNKVEELLKRLREEVPKATVRETETG	74	TRUE	TRUE	TRUE	TRUE	FALSE	Fd_7S	Lin_2015	FALSE	TRUE	FALSE	0.331230502	85.56091379	86.49292662	75.21621622	1.8035	4.410785	81.59133545
Pl2x3_BP_5	GTVVIVVSDDENILEQLLKEVRKSDPNVVTTRVDDKEKVKKVIEDARKKGRPVVIFIRGATREMIRDIVKKAQEEGVRVLVIIVDKDENKLRKIYEQLREEGVDVRVTDNKEEAIKRLIEFLKKL	125	TRUE	FALSE				Pl2x3_BP	Koga_2021	FALSE	FALSE	FALSE	0.232983099	88.0424223	88.13200004	70.232	1.5181	4.071283	80.84018646
R2x3_BP1_B6	NVFVMVNTSDKDLIEKIKRDVEERGYQVRDVQDENEMKEELKKWLEKQNFKKVLFIVSDSQLAKEVLKIVSELGYQVFLVLKDQDENRLEDFQKEIESKGYEVRKVTDKEEALKIVREFLDKA	123	TRUE	TRUE	TRUE	TRUE	FALSE	R2x3_BP1_ B	Koga_2021	FALSE	TRUE	FALSE	0.250576732	89.81920658	91.04243507	71.15447154	1.6656	4.0870895	74.6416441
2003048_1050	SEVIERIVRIIKEVVDKGETEVHRTVGGVTIVVDNGTITVTVNGDTITVTNVHEEEIKKIIKSIEEVLKK	70	TRUE	TRUE		FALSE		Foldit	Koepnick_2019	FALSE	FALSE	FALSE	0.29677404	84.62353019	82.57031984	65.91428571	1.7086	4.139182	79.58244485
Di-II_4	NIFVLVFTTDKRLIEKIREIVEKQNTQVRTVESEDHAKDYLEEFRRRSKNIFVVLMVHTEEYLRRLKELAEKFEIDVTSMRVTSPDEAKDSVKDLIDKG	99	TRUE	TRUE	TRUE	FALSE		Di-II	Koga_2012	FALSE	FALSE	FALSE	0.206043794	80.03988093	80.0217613	69.3030303	2.0601	5.5717	74.67348193
Di-III_3	MKIKFKSDDENKIEKWLEEALKKGIEIEFRIRLNNDDRLDSIKDQFKKKVEEQGVQYEIRWEGNELRLEMKG	72	FALSE					Di-III	Koga_2012	FALSE	FALSE	FALSE	0.140110472	84.47285427	85.67136418	62.48611111	2.0929	5.3668528	79.63382876
Di-I_7	TMEMRFRGDNQEGFDKAKDLAKKWAQKFNGTVTKTLTGNDLDIRITNVPEEARKKFKQWAEELAKKFNITVTKTIT	76	FALSE					Di-I	Koga_2012	FALSE	FALSE	TRUE	0.571676558	88.61982805	88.95352037	84.28947368	1.6998	3.5513825	84.54587762
HBI_b_10	MGSALAQQLPGTWKMDVTSEDGVRTTGQMHIQPKTPTTMDVTLTGTHADGKPFTGQGKITVKTPTTVDITVTYEDGSTATGQLTVDSPTQFKFDMTASDGTRFTGTVQRQS	111	TRUE	TRUE	TRUE	TRUE		HBI_b	Dou_2018	FALSE	TRUE	TRUE	0.761412028	94.57638513	94.11015826	87.40540541	1.3383	3.0533311	90.73905683
dcs_A_2	KDDELQKRVVEYAKEVLLRQKGDPTTDIQVKRVQTTGNTVRVELELRVGNETTQMQIEVEIQGDTFQVRRVQKTGGS	77	TRUE	TRUE	TRUE	TRUE		dcs_A	Marcos_2017	FALSE	TRUE	TRUE	0.513097964	87.13956028	87.18181955	86.8961039	1.7802	4.59522	84.19401295
NF8-08	GTIVIIFVTDPKEAEDIYQQLGATRITTSDNEDEARKELSRELKEENPNAKIYSYTTEDEAERTAREQGVTRIIIVLVG	79	TRUE	TRUE	TRUE	FALSE		NF8_2	Minami_2021	FALSE	FALSE	FALSE	0.09928415	90.11535291	89.86833683	51.5443038	1.6572	3.3700385	89.87766296
NF7-01	GLVQRFDVDENSEQVERLIRIAGLDEDKFEKAEIIVIVIVKTEEKLKRLAQRVKDLGADIILEINMDENSETVKRLAKEAGIPPDELRRAEILILVLVKTEEKAQRISEQIKRQG	115	TRUE	TRUE	TRUE	FALSE		NF7	Minami_2021	FALSE	FALSE	FALSE	0.276938117	85.36260167	85.26063103	72.46086957	1.7477	4.941289	85.38772138
Di-II_2	NYFILVFTNNKRIIEEVEEIAKKKGFQVRQVKDKDEARKYLEEFKKKSKNIYVIIIVGTEKYLRELKRFADEFDIQVRTRKVTSPDQARDDVEELSERF	99	TRUE	TRUE	TRUE	FALSE		Di-II	Koga_2012	FALSE	FALSE	FALSE	0.383093563	86.7901387	86.47719139	75.50505051	1.854	3.806943	85.31761792
P8_alt_layers	MRQTYELKEHGNTYKLTSGNREFRLERHGNTVRIELKYGNTTYTLTLSVHGNTWELETRSGNTTERFEFEKSGNTFTVREECGS	84	TRUE	FALSE				Foldit	Koepnick_2019	FALSE	FALSE	FALSE	0.157724039	67.85141284	77.67856019	60.57142857	2.2128	6.7531347	81.99800866
CA03	VSIQEQEKKKMELIIEELKRRLLTNGYDNESAEALAWAILALVYMKQGDGARAATAAAMAALMAQDPQKANEAAEAAKRLNTNDTTENRKIALQKAMEGANEALKYVTEMRK	112						CA	Jacobs_2016	FALSE	FALSE	TRUE	0.689208692	90.37526031	87.99221584	91.14285714	1.7543	4.1619678	90.88175926
R2x3_BP2_2	GKVVFVDQDEEIIRKVAKQMEEDGYEIRTSNDPKEALKRLKRRNIDLIIVNTNDEKLISEVIEEVLKEGAKVLILSSDENIIKQIRQQYPEIEVREANDSDQILKAIKEFVEKG	114	TRUE	TRUE	TRUE	TRUE	TRUE	R2x3_BP2	Koga_2021	FALSE	TRUE	TRUE	0.56240751	90.33643731	90.27130003	85.89473684	1.6649	3.916295	88.12301399
2003360_1013	TEMLQIIHEIMELLRRGRKLEEIKKELEEKVKKENSNIRIEIRTDEHRIRIEIDDLNVEVHIDLRNDRIEIRTDDESLRKKIEEQLRK	88	TRUE	TRUE	TRUE	TRUE		Foldit	Koepnick_2019	FALSE	TRUE	FALSE	0.277697645	79.7472069	82.17598503	66.22727273	1.8054	4.815593	70.51837057
HBI_b_03	MGANMKDLAPGTWTWTLTQEDGLTVQGQTDVQPRTPTTFDLRSHGQTADGTPYHGNGQLHVRSPDQVDVTARVKDGRDATGTTTMKTPTTLDVTMTVGDGVTSQGKVTRTE	111	TRUE	TRUE		FALSE		HBI_b	Dou_2018	FALSE	FALSE	TRUE	0.692657066	90.9343483	91.70427785	87.56756757	1.7233	3.9457738	90.87122449
R2x3_BP1_A14	NIVVIILDTNREKLELFLKIVKSKGLQVDIFTNPREAIESLEKLIQKQNATVVIVVVNDKELAERFLEVVKKAGLKIILIIYDTDENKLEKILEDLQKQGVELRKVKSPDQFKKVLEELEKEI	123	TRUE	TRUE	TRUE	FALSE		R2x3_BP1_ A	Koga_2021	FALSE	FALSE	FALSE	0.330947757	81.90268684	84.8068867	77.11382114	1.6292	4.6577773	69.33393819
HBI_b_37	MGASASQALPGTWKVTFNSEDGLQTHGVMTVQPDTPYTFKVTFQGTHADGKPIRGQGKMTIDTPTTVTFTVTAEDGRQQTGQVTVKSPDTMDVTAQAADGTTYTGQVHRQK	111	TRUE	FALSE				HBI_b	Dou_2018	FALSE	FALSE	TRUE	0.687068126	91.5210953	90.55766662	86.59459459	1.6398	3.8370948	88.90665463
Rsmn2x2_5_8	QLLVVVSSDDYKEAVERVDPNIRVLTATTSEDIKEIAKRVQKEGVQRVVVVGVDKNRIEKLREEANVRVIDVDSRDKLREKVEELRG	87	TRUE	TRUE	TRUE	FALSE		Rsmn2x2_5	Lin_2015	FALSE	FALSE	FALSE	0.461174139	86.3265363	86.48293165	80.51724138	1.665	4.0389557	87.18022857
Di-V_12	SAIVIIYSTDDEKLLKLVKKVKDKGLEVFLLLSNDDEQKLKEWLQKLRSQGIEVREIRDKNDLEEWIKRIKKKRPQLEVRKVTDKDEAEQILKDLEKKG	99	TRUE	TRUE	FALSE		FALSE	Di-V	Koga_2012	FALSE	FALSE	FALSE	0.307559548	83.10411432	82.64388146	75.46464646	1.7913	5.448324	74.11121687
Short_idl	MHMPEYKLELRSGNKTLTVYSSGDKYEIESGNRRYEVRRSGNTFLVKSEGRTLRLEERKGKYQIESEGKTLELQQTSGSLE	81	FALSE					Foldit	Koepnick_2019	FALSE	FALSE	FALSE	0.099068255	80.96212755	89.80547454	74.59259259	2.13	9.062547	81.48854545
R3x3_BP2_6	QKVVVFSTDKEILKKLVKRIRELGIEVYLLFKNKDDQELDDIIKDLRSDGFNVRKVNDVEDAKDWVEKINVDILIIITSDEKIIRELIKKAQKLGIEIMVIIRNQDEDELEKLQNKLSSQGIEVRKVSDRNQLIDIIKKFIEEI	144	TRUE	TRUE	TRUE	FALSE		R3x3_BP2	Koga_2021	FALSE	FALSE	FALSE	0.318431536	79.67867653	81.03830687	78.59027778	1.6104	5.735191	67.53566275
R2x3_BP1_B3	KFLLIVKSEDNREREEWEETLQSLGYDVDTISDPESAVRKIREILRRRQLQLVVVLSSDTQFLETLLKTIRRAGSTVFILLKDDDENSLEKVLRRLSSAGIDVDKVSSPDQIQESVERFSRKL	123	TRUE	FALSE				R2x3_BP1_ B	Koga_2021	FALSE	FALSE	FALSE	0.169254352	75.05029213	75.39652049	71.88617886	2.0192	7.094018	67.94536318
2002553_0000	TEERKKEIQKEIEKIKEWFKEGQHHRRLEIRIDEHDIEIEVEIRQDHLRIRLRNVDEELKKEFEKLKEEWKKLQE	75	TRUE	TRUE		FALSE		Foldit	Koepnick_2019	FALSE	FALSE	FALSE	0.266327929	80.91938483	79.44043128	77.97333333	1.8898	6.478579	84.77989691
2003169_s001	TTYRIENRSTEEIRRLIEKYIKELLERGEKVNLEIRVRGHSEEEMRRIIEHVERIREEVEKKTGRRVEIEIETRDGEMRIRVEIE	85	TRUE	TRUE	TRUE	TRUE		Foldit	Koepnick_2019	FALSE	TRUE	FALSE	0.483568745	85.81696708	87.13435548	86.07058824	1.5593	4.857314	82.97565807
HBI_b_16	MGQAAVQLMPGTWDITSHYEDGQTMQGKVHVKPRSPDTVDITVTGQASDGKPMQGQGQLTMKSPHQVQVRLTSSDGTQAQGTVTMESPTRFRWDLTASDGVRLTGTTQRTS	111	FALSE					HBI_b	Dou_2018	FALSE	FALSE	TRUE	0.594714212	93.04815038	92.25141311	81.11711712	1.6897	3.3260148	85.30976134
R3x3_BP3_2	QIFVVITNDEQRIEDMWELAKRIGFTRIVIITSDERLKDRAEELGADRIILLTDREKMIEEAKKLGADIIITNNEEIARRIAEKDKNLIILTEDKNAVENVQKDISDARIFEIQTKERIREILEKL	126	TRUE	FALSE				R3x3_BP3	Koga_2021	FALSE	FALSE	FALSE	0.3360579	82.61835995	82.3244364	78.68253968	1.5184	5.3758917	80.57910405
D1	DILIVDATDKDEARKQVEQLAREGATQIAYRSDDWRDLKEAHKKGADILIVDATDKDEARKQVEQLAREGATQIAYRSDDWRDLKEAHKKGADILIVDATDKDEARKQVEQLAREGATQIAYRSDDWRDLKEAHKKGADILIVDATDKDEARKQVEQLAREGATQIAYRSDDWRDLKEAHKKGALEHHHHHH	192	TRUE	TRUE	FALSE			D	Huang_2016	FALSE	FALSE	TRUE	0.554994866	89.97823151	90.06556656	81.80729167	1.4805	3.876854	82.18378378
Fd_5A_1	VTVKLDVNDDDLAERVLEDIRKKWPSATVTRTGGDIEVTSNTDEEAEKVEKIMREQAPQATVRTTG	66	TRUE	TRUE	FALSE	FALSE		Fd_5A	Lin_2015	FALSE	FALSE	FALSE	0.414292511	88.4556575	89.57261279	79.45454545	2.0777	3.6628194	86.33739806
2003455_0002	DEKQKELDKHFEEIKKKLTGSSSTKLIKELQRLMDEGQEDVRIEIREHNVEVRFDGRNGTVEIRG	65	FALSE					Foldit	Koepnick_2019	FALSE	FALSE	FALSE	0.153286979	73.42328072	74.86553715	61.12307692	1.9893	6.5852137	69.48169145
2003360_0005	TIRVTVVIRSSDRSESEKISERIKREVERRTKEEGTQVEINIEEHNGEVRIEIKIHGTKEEQERRIVKEIKKMVEKITKEHGVEVTIKVE	90	TRUE	TRUE	TRUE	TRUE		Foldit	Koepnick_2019	FALSE	TRUE	TRUE	0.527476572	88.90461021	89.44380035	84.47777778	1.6887	3.7561374	82.5288874
2002486_1048	SEELKKEIKKIGGSSVVIVTGGDEDTIREIKKKGSDVIIVVVGGNEEVIKRIMEKGQSGQVVKHE	65	TRUE	TRUE		FALSE		Foldit	Koepnick_2019	FALSE	FALSE	FALSE	0.103550289	59.39389091	67.60964421	52.64615385	1.9977	7.900674	53.22414634
K9	KILIVDATDKDEARKQVEQLAREGATQIAFRSDDARDLKEALKKGAKILIVDATDKDEARKQVEQLAREGATQIAFRSDDARDLKEALKKGAKILIVDATDKDEARKQVEQLAREGATQIAFRSDDARDLKEALKKGAKILIVDATDKDEARKQVEQLAREGATQIAFRSDDARDLKEALKKGAWLEHHHHHH	193	TRUE	TRUE	FALSE			K	Huang_2016	FALSE	FALSE	FALSE	0.417546472	91.14485488	91.7991722	75.40932642	1.4991	4.943819	78.67823491
NF8-05	GTILIFFSKNPEEIERLAKELGATRIYESDNEEEAYRRLEEQIRRENPNATVLRVTSPSEIRQKKKEGKVDLLIFVLIG	79	TRUE	TRUE	TRUE	TRUE	TRUE	NF8-1	Minami_2021	FALSE	TRUE	FALSE	0.313352199	89.48315415	89.43277258	69.51898734	1.4536	3.686727	89.18087963
HBI_b_45	MGALAQEAAPGTWDVQMDSSDGSKSRGKLHLKPTTPTQFTVTLTGHFSDGKPFQGNGYVDVTTPTTLTLTVTYKDGSQAQGKLDFETPTTLKFTLTFSDGSTAKGDVTRTE	111	TRUE	TRUE		FALSE		HBI_b	Dou_2018	FALSE	FALSE	TRUE	0.716377961	89.18010652	90.18627412	88.55855856	1.5337	3.7303746	91.11146635
dcs_F_2	DENEKMKEAVRQFLELIEKEDPDEIRKLLDPNTRVTFNGKTFTGPEEFAKELQELRKQGIRFQFTVKEIQTDNGKLQIRVEVTLTVNGQEYRSEVTFTIRVENGVIKEVTIQFSPKLQEALKGGS	125	TRUE	TRUE	TRUE	TRUE		dcs_F	Marcos_2017	FALSE	TRUE	TRUE	0.567241555	91.08134628	93.88266799	86.216	1.5257	3.3868647	78.661
BB2	MTTAAWKYPGEWDFEFKSSDGKEYRGKVRIQPETPTKIEFELEGQSSDGKPFKGHGYFEVKSPTRMRLEFTSKDGRRFEGEVEEKSPHEVEIRFKESDGREYRGKMRRREGS	112	TRUE	TRUE	TRUE	FALSE		BB	Dou_2018	FALSE	FALSE	TRUE	0.606543404	89.33162348	89.53189312	84.625	1.7101	4.4937334	85.70094319
HBI_b_41	MGTYAAQFLPGTWDIDTTAEDGSKFTGKLTVQPDTPTQLKVTTNGKASDGKPATGQGTVTVETPTTVKFQAKASDGNDITGKFTVRTPTTLDVDYQAADGVKSTGKLTRRD	111	TRUE	FALSE				HBI_b	Dou_2018	FALSE	FALSE	TRUE	0.647861698	89.95296981	89.83334769	85.52252252	1.5618	4.2942524	89.91396594
2002990_1039	EKVLVVVVKREEEVKKQLEKVRKEGTTVIIIVVIDDDEKREKVLQEVKKTGSDVQVTNSDEDVEKIIREVKERYRNHDVEVRKYE	85	TRUE	TRUE	TRUE	TRUE		Foldit	Koepnick_2019	FALSE	TRUE	FALSE	0.391007561	84.29703655	84.10626018	79.10588235	1.8374	4.808657	78.04695346
NF3-01	GDDDSLRKRLEEDAKKSGKRVEFRRYNDPKRIEEELRRARKDGETLVILVGGVIVIVSNDEKLVREIKKNLQKERPDKETISVTTEEDIKRALKRIKEG	99	TRUE	TRUE	TRUE	TRUE	TRUE	NF3	Minami_2021	FALSE	TRUE	FALSE	0.40394682	86.24812167	86.45650698	77.83838384	1.6076	4.42492	88.81211562
2002766_0003	TKEQLKKELEENRQKIEELIRRKGREDLKEELKKLEESIEKSRRKGREEELKKSKKESERLKREVEKEVK	70	TRUE	TRUE	FALSE	TRUE		Foldit	Koepnick_2019	FALSE	FALSE	FALSE	0.016784442	92.78647907	94.53266871	76.15714286	2.0894	13.311079	76.44504934
H6_fold-Z_Hoto	GDDDEIRRILELLEKIARSLDGASEDTIREVIEQAIRDLQKQNPEFKKQVERVAKEQGTSPDEVIKKIVEIIWEAAERVRRGNKDEAEKVIRKLEKELGISPSTVRQLMEEIVRVLKEKKG	121	TRUE	TRUE	TRUE	FALSE		H6_fold-Z	Sakuma_2021	FALSE	FALSE	TRUE	0.71888184	93.84591136	93.5129222	89.61157025	1.5288	2.9337862	90.84182096
2002745_0008	KEEQKKLKEMVKEVEQWRQEIEERSKNSSDDDKELMREVDRERKKMEQRIKESEKGDDNEMKKHKEEMKKHRKKVEDIYREMQKK	85	TRUE	TRUE	TRUE	TRUE		Foldit	Koepnick_2019	FALSE	TRUE	FALSE	0.43526073	88.70628029	90.13512391	79	1.7798	3.9292355	82.42456493
R3x3_BP2_2	KKIVVFDDDDQILKEIVEQIRRLGIEVYLLLKNKDDQELEELIKKLRSDGVEVRKVNDVEDAKDWVEKINVDILIILTDDEKIIRELIKKARKLGIEILVLIENQDEKELEELQNELSSQGIEVRKVSDKNELIQIIREFVEKL	144	TRUE	TRUE	TRUE	TRUE	FALSE	R3x3_BP2	Koga_2021	FALSE	TRUE	FALSE	0.419446329	89.46892538	88.67433749	81.9375	1.5506	5.227125	72.30675314
2001044_0000	TLDEIEKEIRKWLSQNRTGNLEKRDGELRLEVNNTELRITEGVHREQVKEELKKMEKQHN	60	TRUE	TRUE	TRUE	TRUE		Foldit	Koepnick_2019	FALSE	TRUE	FALSE	0.047427731	86.25453776	87.34931083	76.23333333	1.8905	11.164108	85.36107843
H6_fold-U_Sait	GDKEAQAAQEAIKTAIKSATNPEAQRALKEFSRVANEASPDQWRKAADLIRKALEEASRGNTERAERLARKAAKVVGASPEIIERLARAIRELARTGAAKKARQVAEKVKKKG	113	TRUE	FALSE				H6_fold-U	Sakuma_2021	FALSE	FALSE	TRUE	0.765014921	92.55613039	90.70536007	92.43362832	1.4379	3.068773	84.65982659
NF1-13	GTVEEIKKDAQKLDPNAQVREVTTPDEIEEAVRQVKNYGAQVVLLFYTSSGKIVVVAVRSKEVADRIAQQVKDRNPSVTVIRLEGASPEEIREQMERLWKG	101	TRUE	TRUE	TRUE	TRUE	TRUE	NF1	Minami_2021	FALSE	TRUE	FALSE	0.47772215	89.99903849	90.75487024	78.6039604	1.5141	3.4342237	90.63578223
DA07	VDDLIKKATEQIKEGRTEDAEKTAQKVLEADPSAADGHLNRGIALYLGGRYDLAAEDLKRAAALQQSDEAKKNLENALRAS	81						DA	Jacobs_2016	FALSE	FALSE	TRUE	0.792308219	97.00188138	97.38930888	92.17283951	1.5634	2.042116	90.40019449
dcs_E_1	SREEIRKVVEEMLRSLKQGSPEDISKYLSPDVRLEVGNYTFEGSEQVTKFWRMWTKFVDRVEVRKVQVDGNHVRVEMEVEWNGKRWTFEMEVEVRNGKIKRIRLQVDPEFKKVVQNIWNLL	121	TRUE	TRUE	TRUE	TRUE		dcs_E	Marcos_2017	FALSE	TRUE	FALSE	0.435405654	87.82158597	92.74381313	81.47933884	1.6679	4.198971	85.4243259
2003382_0004	SEVDETSKKSREVIKRGQSGVTIETDSRDTGSRIEINIDMDNGEVRVTVSGNDEETREELQRRSEEQLKK	70	TRUE	TRUE		FALSE		Foldit	Koepnick_2019	FALSE	FALSE	FALSE	0.055781649	81.19493601	87.85147272	56.74285714	1.7151	8.5164175	72.94531418
NF2-04	KTIEAESSDGETRTYTATSEEEAERIIRKLQKEGIQRIRLQGVSEDLRKRLEELARKIGLQWRYRK	66	TRUE	TRUE	TRUE	TRUE	FALSE	NF2	Minami_2021	FALSE	TRUE	FALSE	0.250467491	83.21134467	84.42503547	70.96969697	1.9952	3.935451	74.14342391
NF3-04	GDSERLERRIRERAKKTGKDLQFREYDSPDKVRESLRKAQEKGRTLIVLVRGTIIVVSPDPELARQIVEDLQKERPDLTTLEATTEDDIRKQLKRLREG	99	TRUE	TRUE	TRUE	TRUE		NF3	Minami_2021	FALSE	TRUE	FALSE	0.456999129	84.91129441	85.46091552	84.37373737	1.8131	5.4369783	85.02675676
HBI_b_53	MGPDLSKVLPGTWDFNATNEDGATITGQLDMQPRTPDRVQVHSNGQYSDGKPVQGTGHVQVDTPTTVKFQVDLSDGKTIRGQLDLKTPTTVDITVTASDGSTSTGQLTRKE	111	TRUE	TRUE		FALSE		HBI_b	Dou_2018	FALSE	FALSE	TRUE	0.639104386	88.4242034	88.39669125	86.31531532	1.55	4.835344	85.30298077
H6_fold-C_Dan	GDEAKKAAEEMIKELSKNPELMKRLIKEMEKWLKQKGVSPDELERTRQEMETRIKEAIERKKRGDEESAREVMEEVLKSPAFKQAARNLEEQEPNNPEAQKMRELAERAEKG	112	TRUE	TRUE	TRUE	TRUE	TRUE	H6_fold-C	Sakuma_2021	FALSE	TRUE	TRUE	0.753081176	93.39257017	92.97585687	91.58035714	1.4793	2.9609263	90.00114754
R2x3_BP1_B1	RRLVIVLSTDRKQREEWAKTLRSAGYDVRTVNDPNSATEKLEKILQEREYRIVFIITSDPEVMTRLLETIRKSGSTVLILLYDTDENSLQELVEKLSSAGITVRTVSSPDELLQSFEELSQEI	123	TRUE	TRUE	TRUE	TRUE	FALSE	R2x3_BP1_ B	Koga_2021	FALSE	TRUE	FALSE	0.24843814	83.93819184	89.75647801	73.08130081	1.79	5.0352864	72.05886318
2003333_0005	TILIRIQGRNDEEHEKWREKIEKWVKKGTGEVRIEHKNGTIYIEVRGNSEELKRQMREIVERLRREGGEVEMREH	75	TRUE	TRUE	TRUE	TRUE		Foldit	Koepnick_2019	FALSE	TRUE	FALSE	0.284918634	83.2052297	82.11750739	70.68	2.0682	4.821698	74.12045101
HBI_b_43	MGASATQALPGTWTLTFNSEDGLQTHGQWTMQPKTPTTVDVTVQGTHADGKPIRGQGKMTVDTPTTVTFTVTAEDGRQQTGQVTVKSPTTMDVTAQAADGTTFTGKVHRQS	111	TRUE	FALSE				HBI_b	Dou_2018	FALSE	FALSE	TRUE	0.634141689	90.59461522	89.83074853	85.1981982	1.7719	4.1181774	88.77024361
DA10	PDDLLAKARKSYNNGRAADVVRVVAKLVIKHSNNTDARQLAADALEELAKQAKTDDGRKMYMKGAYLLRYGADFTDDLAKAMKEAARFADN	91						DA	Jacobs_2016	FALSE	FALSE	FALSE	0.487294017	90.28525147	95.83211011	78.24175824	1.792	2.6946244	79.47424929
dcs_B_1	QDIVEAAKQAAIAIFQLWKNPTDPKAQKLLKKILSPDLLKQMEKHARKLQKQGIHFEVKRVEVEKTGNTVQVTVEIEKTTGGTRQRRTYQMRFEVDGDTIRRVTVTEVGS	110	FALSE					dcs_B	Marcos_2017	FALSE	FALSE	FALSE	0.439938329	86.1844049	84.8205692	82.98181818	1.7317	4.7797565	80.33586907
dcs_D_3	SPEKEESKLVEEFMKLMEQGDPEEMLKLISPDTRLEKDGEEYNGEEVRQYWEKEMREGTKFQVREVTTQGNKVRIRVQVQQNGTTTQEQYEVEMRDGRIRRITVHTRG	108	TRUE	TRUE	TRUE	TRUE		dcs_D	Marcos_2017	FALSE	TRUE	FALSE	0.402958173	90.21879995	92.12959099	80.77777778	1.8257	3.941127	80.73797118
2002308_0000	SEEEIKKEIEKIKEWFKKGEGGYRLEINEDGREIEVEIRSEGTLRIRLDNVHEELKKEFEKLKEEWKKIK	70	TRUE	TRUE	TRUE	TRUE		Foldit	Koepnick_2019	FALSE	TRUE	FALSE	0.242053617	69.24378071	85.43678009	74.38571429	1.9269	7.3736415	81.35591736
Di-II_10	LLYVLIISNDKKLIEEARKMAEKANLELRTVKTEDELKKYLEEFRKESQNIKVLILVSNDEELDKAKELAQKMEIDVRTRKVTSPDEAKRWIKEFSEEG	99	TRUE	TRUE	TRUE	TRUE	TRUE	Di-II	Koga_2012	TRUE	TRUE			88.9991563	89.27368555	88.32323232	1.6441	4.4193845	88.74019465
D11	DILIVDLTDKDEARKQVEQLAREGATQIAYRSDDWKDLKEAWKKGADILIVDLTDKDEARKQVEQLAREGATQIAYRSDDWKDLKEAWKKGADILIVDLTDKDEARKQVEQLAREGATQIAYRSDDWKDLKEAWKKGADILIVDLTDKDEARKQVEQLAREGATQIAYRSDDWKDLKEAWKKGALEHHHHHH	192	TRUE	TRUE	TRUE			D	Huang_2016	FALSE	TRUE	TRUE	0.560937206	91.21627507	92.46224241	81.08854167	1.4163	3.904213	85.48477764
2003360_s003	TRTTKEVKERLEEILKEIRRSRKRGEDRHFRIDVDVSDHGIRVEIEINVDTSNHTVEIRVDVQNLDEETKKKLEEILKEFKREVEEILKK	90	TRUE	TRUE	TRUE	TRUE		Foldit	Koepnick_2019	FALSE	TRUE	FALSE	0.490474994	84.84302176	86.28390231	86.92222222	1.7279	4.8586535	83.16560052
Di-IV_3	GKVLLIVTSNQNLLNQIKKEIESQGPGKYTRTVTNSDDIRDVIKSARKSGGPMVVFNSGATDNDIKKFQSIASNEGIEYRVRTDTDPEELLSEARRFVKQA	101	TRUE	TRUE	TRUE	TRUE	TRUE	Di-IV	Koga_2012	FALSE	TRUE	FALSE	0.179348548	84.66526478	84.39035941	65.35643564	1.6379	4.89629	75.51367554
dcs_D_2_cav2	PEEEKAARLFIEALEKGDPELCRKVISPDTRAEINGSEYTGDEVVESCKELQKSGTQIHLRRYTKEGNSWRFEVQADNNGQTYQSEIQIEVRNGRIKRATSTA	103	TRUE	TRUE	TRUE	TRUE		dcs_D_2_cav	Marcos_2017	FALSE	TRUE	TRUE	0.591156138	94.6558519	95.38017185	87.99029126	1.6941	2.7165978	89.14626214
Di-III_6	KKLKFKSDDDNQIIKWMREAIKKGIKMKFEIEQTDDNRLEEIKRKFKDEVQKQGVEYKIEEKGNKLELEVKG	72	TRUE	FALSE				Di-III	Koga_2012	FALSE	FALSE	FALSE	0.455892091	81.09016589	82.67664041	82.25	1.9305	4.8740196	78.22594771
R3x3_BP1_12	QQIFVFVASDENLLKEFAKYVDQQGARVIIIVDVQDKKKLEKFVENIKSQGFEVRKAEDSKKVLEIIKKIYEEKPQLQIYIIVVTDDENLLEKVIKLAKDLGVQVIVVYKAQDDNKLKKILQKFKSEGIDVKTVDSDQQALQLIKEIVEKL	151	TRUE	TRUE	TRUE	FALSE		R3x3_BP2	Koga_2021	FALSE	FALSE	FALSE	0.406030512	83.00627592	82.14954968	82.43046358	1.673	5.6370797	71.1818086
dcs_F_4	DENEKMKEMVREFLELIEKRDPEEMRKLLSPDTRVTFDGKTFTGPEEFAKELQELEKQGIEMQYTVKEIQTDNGVLQIRVEVTLTVNGQEYRSEVTFTIRVENGTIKEVTIQYSPKLQEALKGGS	125	TRUE	TRUE	TRUE	TRUE		dcs_F	Marcos_2017	FALSE	TRUE	TRUE	0.585666255	92.55180914	95.2994572	87.208	1.5226	3.3154385	78.65054081
HBI_b_31	MGAASQVYLPGKWDLNFTSSDGTTFTGKMTVQPKTPDTVDVTIKGKQSDGNPTNGQGQLHVESPTTFTWDVTYADGKTFKGKTQLKTPTTLQVDVRAADGSKSTGYLTRKD	111	TRUE	TRUE	TRUE	FALSE		HBI_b	Dou_2018	FALSE	FALSE	FALSE	0.46149053	90.7193326	91.19121943	77.85585586	1.8356	4.3172817	88.44837099
R3x3_BP2_16	KKIVVFSTDDEILKKLVKKIRDLGIEVYLLLKNDDDEELQKLIDKLRSEGIEVREVKDVEDAKDWIEKSGVDVLIIITDDEKIIKELIKKAEELGIEIMVVIKNKDEDELEKLQNELSSKGIEVRKVSDKDELIKIVEQFVKDL	144	TRUE	TRUE	TRUE	TRUE	FALSE	R3x3_BP2	Koga_2021	FALSE	TRUE	FALSE	0.310204751	77.48117629	83.2709036	78.17361111	1.4949	5.6342063	72.9328109
dcs_D_1	PEEEKMARLFIEAVEKGDPELMRKVISPDTRVEDNGREFTGDEVSEWVKEIQKRGEQWHLRRYTKEGNSWRFELQVDNNGQTEQWEVQIEVRNGRIKRVTVTHV	104	TRUE	TRUE	TRUE	TRUE		dcs_D	Marcos_2017	FALSE	TRUE	TRUE	0.563495329	95.78959171	96.07492867	85.93269231	1.6416	2.509778	90.39275941
R2x3_BP1_B4	RRLVIVLSTDRKQREELAKTIRSAGYDVRTVNDPNSATEKLEKILQEREYRIVFIITSDPEVMTRLLETIRKSGSTVLILLYDTDENSLQESVEKLSSAGITVRTVSSPDEFLQSFEELSQEI	123	TRUE	TRUE	TRUE	FALSE		R2x3_BP1_ B	Koga_2021	FALSE	FALSE	FALSE	0.252270289	78.390975	81.53933698	74.4796748	1.8322	5.489292	73.95265925
H6_fold-Z_Siro	GSSEDARTVVELLQKIRQEIEGLSPDQIKEVVKRAIDELEKENPQVSKNLEEKAQKQGTSPSKLKEKVAELIREAAERAQNGDSEEAKKLVEKIARILGISWKDVVRMMKEIIRRLRDENG	121	TRUE	TRUE	TRUE	TRUE	TRUE	H6_fold-Z	Sakuma_2021	FALSE	TRUE	TRUE	0.685141897	89.2982097	88.7192232	90.52066116	1.5529	4.1075964	90.28337824
dcs_D_2	PEEEKAARLFIEALEKGDPELMRKVISPDTRMEDNGREFTGDEVVEYVKEIQKRGEQWHLRRYTKEGNSWRFEVQVDNNGQTEQWEVQIEVRNGRIKRVTITHV	104	TRUE	TRUE	TRUE	TRUE		dcs_D	Marcos_2017	TRUE	TRUE			95.82552626	96.38385176	91.06730769	1.5636	2.3844557	89.18052571
HBI_b_46	MGNAAAQFLPGKWKFQTTAEDGVTITGTFTVQPRTPTRVDVTVTGTQSDGRPTTGTGQMQVRTPTTVDVRLTLSDGRTVQGKLTVDSPDTVTITLTMQDGTTQQGQLTRQE	111	TRUE	FALSE				HBI_b	Dou_2018	FALSE	FALSE	TRUE	0.689653112	93.06251114	92.44523456	85.32432432	1.4603	3.7579825	88.53730769
dcs_C_2	QPDEVKKIAQEWWERMMRNPRQIEELIDPNTRLRDGNTELTGREVQEYMKEWVTKVRFEVKEVTKEGNVYRVRLKVEENGKTKEMEIRLEDDNGRMRFKEIEIRG	105	TRUE	TRUE	TRUE	TRUE		dcs_C	Marcos_2017	FALSE	TRUE	FALSE	0.373096871	86.6363308	85.97834995	78.79047619	1.6914	4.5467515	80.82483333
R3x3_BP2_7	QKVVVFSSDKDILRELVRRIRELGIEVYLLLKNDDDKQLEQIIKELRSKGFNVRKVNDVDDAVKWVRKINVDTLIIITNDEKIIRKLIEEAKKLGIEIMVIIKNQDEKELEELQNKLSSEGIEVRKVSDSQELIDIIKKFIEKI	144	TRUE	TRUE	TRUE	TRUE	FALSE	R3x3_BP2	Koga_2021	FALSE	TRUE	FALSE	0.256071108	80.87519177	81.07518453	75.84027778	1.6079	6.1465907	71.1910084
2002922_1018	QEKMERIRQRFEEDLKKDNNMEVHIHLHNNKIELRIRIGNEESRVEVRINGDELDIQVRNSGKTIEELIQRWKEEIKKIV	80	TRUE	FALSE				Foldit	Koepnick_2019	FALSE	FALSE	FALSE	0.340318796	81.7789296	82.04351268	71.6375	1.8549	4.557436	72.35606987
2002290_S122	SVEVRGNVEIRGNVEIRGNVVIRGNVEIEGNVEIKGNVEIEGNVEIRGQVHIRGNVHIRGNVEIEGNVDIHGDVEIEGRN	80	FALSE					Foldit	Koepnick_2019	FALSE	FALSE	TRUE	0.673738458	97.64703511	98.02551777	87.625	1.2637	2.0523553	82.51696921
dcs_B_4	QDIVEAAKQAVIAYFQLLKNPTDPDAQNLLRKILSPDLLEQIKRHARQLQKQGIHFEVKRVEVETTGNTVKVTVEIEKKTGGTRTRKRYKLRFEVDGDTIKRVTVTQTGSWS	112	FALSE					dcs_B	Marcos_2017	FALSE	FALSE	FALSE	0.28668831	80.60216468	81.57501828	77.99107143	1.8647	6.6932983	76.09504415
R2x3_BP1_A5	NIVIVVFSTDEETLRKFKDIIKKNGFKVRTVRSPQELKDSIEELVKKYNATIVVVVVDDKEWAEKAIRFVKSLGAQVLIIIYDQDQNRLEEFSREVRRRGFEVRTVTSPDDFKKSLERLIREV	123	TRUE	TRUE	TRUE	TRUE	TRUE	R2x3_BP1_ A	Koga_2021	TRUE	TRUE			79.95377051	84.05256472	79.06504065	1.7214	4.599756	74.05861193
2003455_S943	TIRVDIDGKEIEHKGQKDEKRERIERLLKEEGSKRIETETRDGELYVRVEGSTERLQKKIEKELK	65	TRUE	TRUE	FALSE	TRUE		Foldit	Koepnick_2019	FALSE	FALSE	FALSE	0.270737672	81.89355645	82.31059928	68.92307692	1.7967	5.1044326	77.83901099
BH_5	PERREIRLSPGERYTFTVDTDVQFRVEKPVRVRHDGTETEYKPGTHLRLPPGTSVTFEVDTDVRFEIQRN	70	TRUE	TRUE		FALSE		BH	Marcos_2018	FALSE	FALSE	FALSE	0.348954292	82.78325507	85.42831382	75.7	1.7773	4.7094064	79.23832192
BB4	METASKALPGEWRFDVKSSDGRRWEGRIEVRPKTPTRFEVRFEGKESDGRPFHGHGEMRVRSPTKVEVRFKSEDGREFRGSLTLRSPYEMEIRFKSSDGKEYRGRLERIGGS	112	TRUE	TRUE	FALSE			BB	Dou_2018	FALSE	FALSE	TRUE	0.755738898	91.84846574	90.88668659	88.83928571	1.3636	3.5385275	86.79109544
2002334_0005	QVRIRIEVEVRNGDIRVEVEVEVNGKEIRVTVTVQTTGTGTIEVTVRVEKNGVEVEVRVEVNNGDVEVRVRVEER	75	TRUE	TRUE		FALSE		Foldit	Koepnick_2019	FALSE	FALSE	FALSE	0.297590571	81.33741966	83.90351594	73.54666667	1.8032	5.452423	66.33719799
NF7-04	GQIQYFNVDENPEQVRKLIEQAGLDPDELREAEVIIIIISRTPEQLEKLSRQVKELGADRLLEFNVDENPEQASKLAKTAGISEKQLREADYIILILVRDEKKAKKFADSLRKKG	115	TRUE	TRUE	TRUE	TRUE	TRUE	NF7	Minami_2021	TRUE	TRUE			86.71312292	88.9380258	78.79130435	1.6768	4.4393325	83.81679957
Di-IV_2	GKVLLIVSNDSNDITEVEREARKQGPGKETRTVTNKDDIETVINHMKNNGKPLIVFSSGATDQDIKYFEKVAQQSGVSYEVRKSQDPEELRTEVRNFVQSL	101	TRUE	TRUE	TRUE	TRUE	FALSE	Di-IV	Koga_2012	FALSE	TRUE	FALSE	0.31158846	91.28668922	92.06056705	70.37623762	1.4988	3.4209268	83.3143196
2003360_s004	ETRERVEKWIEEILRRIEEIIKKVTDKEQIEKEIRKLEKELRERLRQEDSNSRLDIDVQIDQQDNSMEVRVEIRVELDGHEIRRRLNVTN	90	TRUE	TRUE	TRUE	TRUE		Foldit	Koepnick_2019	FALSE	TRUE	TRUE	0.539563269	90.23256939	89.32900666	87.5	1.6968	3.9260633	84.42048656
Fd_5A_6	IEVKLRTNDEERAEKILQKIREKWPNATVTRTNGDIQVKATTEEEIKRIEDNMKETAPSATITTTG	66	TRUE	TRUE	TRUE	TRUE	FALSE	Fd_5A	Lin_2015	FALSE	TRUE	FALSE	0.286925625	87.74513395	88.28069472	71.90909091	1.9737	3.7029252	82.43378788
NF4-05	GEDELKEQITRVWRTIKKENPGVKILVFILFSSNGEIQVIIVIISDNEDELRELEERAKRRVPKVEIRRDRDEQKASDKIREELKRRDPNAEIFEVTSEEELKKIIEELKRQKG	114	TRUE	TRUE	TRUE	TRUE	TRUE	NF4	Minami_2021	FALSE	TRUE	FALSE	0.341159702	85.9130671	86.16294036	75.27192982	1.6684	4.680305	75.96154812
dcs_C_5_ss	SEDDVRREVQRVWEEIRNNPEALCEYVDPNTHLHDGNQQYSGEEVCEYMRELVTRVEFRVRRVEKKGNTWKVEVEVRENGQEKEMHIEFEEDNGKFKFKRIEIRG	105	TRUE	TRUE	TRUE	TRUE		dcs_C_ss	Marcos_2017	FALSE	TRUE	FALSE	0.431443497	89.92877741	91.48180279	81.63809524	1.7475	3.9243083	81.72529477
H5_fold-0_Franklin	GEEEKEREELIRLFAKAFEEYKRKHKNGSKEEIARRALERAARERGRSRSRVVEALEREARQTGEDELLKQVGMDPEVWKVVQQIKKEEG	90	TRUE	TRUE	TRUE	TRUE	TRUE	H5_fold-0	Sakuma_2021	FALSE	TRUE	TRUE	0.675382602	90.59289381	90.12918776	89	1.5614	3.6477978	90.74916
2003485_0000	TVEVEVEVKGGDEEVRKEIEKVVKEHRDKRGGRIEIRKHNGRIRLEFNGMSDEDIKRILEKIKEIVRERGGELNVRTNKQ	80	TRUE	TRUE	TRUE	TRUE		Foldit	Koepnick_2019	FALSE	TRUE	FALSE	0.3801872	81.43293808	85.04089306	80.65	1.606	5.6084747	72.75850453
Di-II_8	LSYIFVFTDDRKLYEEAEKMARKQGFQLTRVETEDHFEKKLRELKKRSKNIYVLIIVKDRESLDKFKERAEESDVQVKSVEAQSPDEAKDWVKEYSEEI	99	TRUE	TRUE	FALSE			Di-II	Koga_2012	FALSE	FALSE	FALSE	0.451660673	89.09438477	91.58214642	77.62626263	1.7743	3.2906775	88.28906176
NF2-01	SEIRLESSDGQDKTYTATSDDELKEILERAVKEGIKRIEIRGASERMLRTSEEIARRAGIEWRKNG	66	TRUE	TRUE	TRUE	TRUE	FALSE	NF2	Minami_2021	FALSE	TRUE	TRUE	0.571022207	90.51286363	90.87400605	85.51515152	1.8061	3.3571546	84.12709981
HBI_b_04	MGKDAASVLPGKWKFNTTAEDGVTITGTITMQPRTPTTFDVTLKGHQSDGRPTKGNGQITVKTPDTVDSRFTLSDGRTFQGKLQLDSPDTLTINWTMQDGTTQTGHVTRQE	111	TRUE	TRUE		FALSE		HBI_b	Dou_2018	FALSE	FALSE	TRUE	0.698794957	93.84099938	94.33369973	85.75675676	1.6888	3.2510345	91.01643447
2003382_0002	SEVRRRKNGIEVRVDQDNHRFEVQVDQHNQRREIRGGTEQHMEELKKESKKLGQETLRELLERTWRDYQE	70	TRUE	TRUE		FALSE		Foldit	Koepnick_2019	FALSE	FALSE	FALSE	0.266733233	75.62815983	78.42724821	74.75714286	2.1061	6.3310227	74.40123153
2000518_0000	RKVEKLLREFEKEIKEISKGKKTSYRFEIRVSEGDIEIEFEITTTGIRVRIRIGKGNYDTEIEIRGSSSGQDMLKLLEEVLKEIKKYIKN	90	FALSE					Foldit	Koepnick_2019	FALSE	FALSE	FALSE	0.074454719	65.67722961	73.78085423	59.16666667	1.9977	9.238656	67.10154156
HBI_b_38	MGQKVAQVLPGTWQVTMTNEDGQTSQGQMHFQPRSPYTLDVKAQGTMSDGRPIQGKGKVTMKTPDTMDVDITYSDGKQVQGQVTLDSPTQFKFDVTTSDGSKVTGTLQRQE	111	TRUE	TRUE		FALSE		HBI_b	Dou_2018	FALSE	FALSE	TRUE	0.593069161	91.86748121	91.86192322	81.81981982	1.6956	3.5603206	87.9320283
Di-V_10	SKIIIIYSSDDKTLLELVEKIKKTGLEVYLLLSDNDEQRLEEWLKKLRNQGFEVRKVNDKNDLEKIIKEIKKRRPQLEVRKVTDKNEAEDILKKLKKEG	99	TRUE	TRUE	FALSE		FALSE	Di-V	Koga_2012	FALSE	FALSE	FALSE	0.307080956	78.97411225	78.10393214	77.94949495	1.8411	6.3643045	75.93916867
2003455_S886	RLDEWREKLKELRDKITRLDELEKRIREEISKHSDSVEFRRDEDNRELEVHIRVGGKDLDVRLSN	65	FALSE					Foldit	Koepnick_2019	FALSE	FALSE	FALSE	0.377012527	87.23796584	90.44389193	84.24615385	2.1262	5.2000427	80.38152753
BH_3	PETRTYRFTPGEEREFEFDTNVEFRFDSDVEVTVNGQTTRVPPGSSVEVPPGSRIRIRVNTDLQVEVRRR	70	FALSE					BH	Marcos_2018	FALSE	FALSE	TRUE	0.514914914	89.1365873	90.31501127	79.52857143	1.5031	3.268677	87.22052083
2002613_0004	KEEELKKRFEELKERQKRGNEEEFRRQLEEMKKESKKIGGESHIDVQWRDGSVKVRIELRGRQREHEVKI	70	FALSE					Foldit	Koepnick_2019	FALSE	FALSE	FALSE	0.254909311	76.83434864	77.70067721	71.84285714	1.9524	6.0925655	77.25761513
dcs_E_3	SREEIRKVVEEMVRKLKQGSPEDISKYLSPDVRLEVGNYTFEGSEQVTKFWRMLTKFVDRVEVRKVQVDGNHVRVEVEVEWNGKKWTFEVEVEVRNGKIKRIRLQVDPEFKKVVQNIWNLL	121	TRUE	TRUE	TRUE	TRUE		dcs_E	Marcos_2017	TRUE	TRUE			88.93969572	95.55977724	79.01652893	1.6691	4.2664337	77.28824047
NF1-05	GELEKMKRAAKKVDPRVKILEVRTPDQIEEASERIKREGPRRILVVRHDSGNILIFISRDEESLKKIKEAVQRVGPRATTLEFRGQDPEKIERELRKLLKG	101	TRUE	FALSE				NF1	Minami_2021	FALSE	FALSE	TRUE	0.502932951	76.20089734	87.7148158	85.34653465	1.7401	4.1720138	89.63108959
P1_thr3	MSLSVQSRQHGNKYIFIVRSGNRTYYFIVSIHGSRQFVQVISGNTSTTLSVRTSGDKFVVQSGSRYYIFQRSGSTYLLFTQEGS	84	TRUE	FALSE				Foldit	Koepnick_2019	FALSE	FALSE	FALSE	0.136568807	79.15902944	76.10902196	68.10714286	2.2139	7.2394514	71.40586924
Pl2x3_BP_3	GTVVILLSNNDNILEKLVEELKKQDPNVVTTRVDNADKVSRDIKKILEEGYPVVVVVSGLTSSDIRKIVEDLKKSGVNVLVIIVDKDENRLRQIYRELQEEGVRVRTTDNREQAIREMLRLFDEL	125	TRUE	FALSE				Pl2x3_BP	Koga_2021	FALSE	FALSE	FALSE	0.178692512	88.29645017	89.34825276	66.056	1.6373	3.8694425	72.93346574
2003360_s000	TRELYVEIRGGDKEEIKKLIEEIKRESERLEKEQGGEIRVEVRDHNGNVLIRVEIRGGRDEEIKKMWEKLEKRIKETVKKLGGEVNIQEK	90	TRUE	TRUE	TRUE	TRUE		Foldit	Koepnick_2019	FALSE	TRUE	FALSE	0.388061352	85.25866485	85.25624918	78.11111111	1.6181	4.7871103	77.57977364
Pl2x3_BP_2	GTVVLVVSNNDNDLDDLLKKVKEEDPNVRVTVTDNKEKVKEQAKRLLKKGRPVVIFITGVTAQKIKEIVEEMKKQGVNVVVIILDTDEEELRRIWRELQEEGVTVRVTDNLEEAKRRLVKVLREK	125	TRUE	TRUE	TRUE	FALSE		Pl2x3_BP	Koga_2021	FALSE	FALSE	FALSE	0.111482761	83.8351679	85.49635104	62.448	1.777	5.148878	75.00579467
2002486_0006	RHKRTVGGVRVVVENGRVEVEVNGDRQSTQSTQNGTHTVTVDGVRVVVHQGEVEVEVNGDRQSVK	65	TRUE	FALSE				Foldit	Koepnick_2019	FALSE	FALSE	FALSE	0.159855566	72.75371488	73.57165134	61.84615385	1.7369	6.8187094	79.12913828
CA09	AGDAKMGALIAGLEANKPLEKVERVANEVAEDAKKIEELLAHGKKELAREELKKLAEKLKDGPEGIRALIELIEARGNGDAERIDKHQKEARS	93						CA	Jacobs_2016	FALSE	FALSE	FALSE	0.035634283	69.92163771	68.40837819	62.97849462	2.2099	13.060124	68.51228612
Di-I_4	ELDIRFRGNDDEALKRAEEEMEEDAKKAAGTITKTVDGNDVEIRITNITQQWAERIRKEAERRAREEGTTATKTWR	76	TRUE	TRUE	FALSE			Di-I	Koga_2012	FALSE	FALSE	FALSE	0.368223938	94.12103036	94.51644855	70.73684211	1.7646	2.3990412	87.57004831
Pl2x3_BP_12	GTIVIVVSRDENVLEELIKKVLKRDPNVVTTRVDDENKVKKVIERKREEGRPVVIFIRGATREVVRRLVRKLKEEGVRVLVIIVDKDDNELKNIYDELKKEGVDVRVTDNKDEAEKRLLRYLDEL	125	FALSE					Pl2x3_BP	Koga_2021	FALSE	FALSE	FALSE	0.180118879	83.06925486	84.29390935	69.608	1.7436	5.598896	79.76683802
NF8-03	GTYLIFLTDDKKTAEELARKLGVTEIYESDNLEELLRRIQEEIKKRNPNAEILTVTNPDEVRRIKEEGKVDRLILIIRG	79	TRUE	TRUE	TRUE	FALSE		NF8-1	Minami_2021	FALSE	FALSE	TRUE	0.699345522	91.69258805	92.31673313	89.69620253	1.4225	3.2843125	88.01023112
HBI_b_25	MGPAAAQYFPGTWKVQFTVEDGSTFTGRVDFQPRTPTTLDVRFQGTQSDGKPVQGKGKVHVDSPTTLTVNVTYSDGRTIQGKLTLKTPTKFDVDATFSDGTKSTGTVHRTS	111	TRUE	TRUE	TRUE	FALSE		HBI_b	Dou_2018	FALSE	FALSE	TRUE	0.569847721	90.82034591	91.57961033	81.24324324	1.5389	4.1102037	86.16743499
R3x3_BP3_1	RILVIVSTDKNQIRRLIELAKKLGIQQIIVVTKDDSLLDEARKAGAERVFLSKDDEKLIRLLIKLGVQILITDNDKIMLRLAEELQNVIVLSKDQEALKRVKKQLENAKVFEITDDNELLKIVEEI	126	TRUE	FALSE				R3x3_BP3	Koga_2021	FALSE	FALSE	FALSE	0.163856276	86.1082518	89.28171657	70.85714286	1.4724	7.029381	87.54102262
Fd_5A_11	VTLEIRLQDEQEAERLLQRIKQEWPNATITRTNGTLKIDSDTEQKAERMEKQIRKQDPDATITRTG	66	TRUE	TRUE	FALSE	FALSE		Fd_5A	Lin_2015	FALSE	FALSE	FALSE	0.430787547	85.96670973	86.01262968	79.43939394	1.7012	4.155243	85.25998155
2003265_s005	QVHIVVELRNGREEDKKRIKEILKEIRKRLGGSMEINERNGRIEVRIENGQDDLIEEFRQRVEKIMKERGGEVDIQVDKQ	80	TRUE	TRUE	TRUE	TRUE		Foldit	Koepnick_2019	FALSE	TRUE	FALSE	0.369239529	85.74640937	86.507127	76.3875	1.6485	4.6889286	81.92526158
D2	DILIVDATDKDEARKQVEQLAREGATQIAYRSDDWRDLKEALKKGADILIVDATDKDEARKQVEQLAREGATQIAYRSDDWRDLKEALKKGADILIVDATDKDEARKQVEQLAREGATQIAYRSDDWRDLKEALKKGADILIVDATDKDEARKQVEQLAREGATQIAYRSDDWRDLKEALKKGALEHHHHHH	192	TRUE	TRUE	FALSE			D	Huang_2016	FALSE	FALSE	TRUE	0.529109699	91.03500059	91.62760227	80.69270833	1.467	4.474493	80.32098318
BH_12_ss1	PIDVRICMPPGSTFRVTIKTPVEVQVNKPVRVEYDGTRTELKPGSHLRIPPGSEIRFEVDTPVCFRFKVTDPETVKEMEEHAREHGLEYETRSD	94	TRUE	TRUE		FALSE		BH_12_ss	Marcos_2018	FALSE	FALSE	TRUE	0.532842118	88.71180404	88.85552081	82.5106383	1.7668	3.7228136	83.91906456
HBI_b_39	MGPEAAEAAPGNWDLQMTSSDGSQSRGTITMKPQTPDQLQVTVKGHFSDGKPFKGTGYVQVTTPTQLTVHLTYSDGRQATGQFNLDTPTDFKVTFTFSDGSTAQGTVKRTE	111	TRUE	TRUE		FALSE		HBI_b	Dou_2018	FALSE	FALSE	TRUE	0.719007911	90.29362584	91.38125165	90.17117117	1.6545	4.9665427	89.88886635
dcs_B_5	QDIVEAAKQAAIAYFQLLKNPTDPDAQNLLRKILSPDVLEQIKRHARQLQKQGIHFEVKRVEVTTTGNTVQVTVEIEETTGGTTTQTTYKLRFEVDGDTIKRVTVTQTGSWS	112	TRUE	TRUE	TRUE	TRUE		dcs_B	Marcos_2017	FALSE	TRUE	FALSE	0.47644024	87.63913899	81.82627873	85.9375	1.7655	5.1658783	75.1732469
1998555_1041	PRIELRTSNLDEETKKELKEWQKETKKERVGHLRIRWHPGDEVELELNTNDKDELRKRLEEWKKEFKKGFPGEVHIHFHY	80	TRUE	FALSE				Foldit	Koepnick_2019	FALSE	FALSE	FALSE	0.134210585	71.89526321	74.39940325	65.05	2.1839	7.5579534	52.2770128
Di-III_7	MQLRYRTQNEDQIKDLVKKAAQKGIQMEMQMQDNDKKQLEEMLKKVSEIAQKEGVQYQYSWQGDSLSVSVQG	72	TRUE	FALSE				Di-III	Koga_2012	FALSE	FALSE	FALSE	0.214929319	86.92235394	87.60568872	66.81944444	1.8963	4.497348	80.40522109
2003205_0003	ERRTFRMRNGDTELEMHFDSDNDTVEIRIDTKTDERREELRKHVEEILKHWKRDKNFENLEEEIRRHWEEFKRRQ	75	FALSE					Foldit	Koepnick_2019	FALSE	FALSE	TRUE	0.543753281	84.07849169	89.82091888	90.10666667	1.9721	4.6053724	90.64622614
Fd_5A_2	VKVRLTSSDEDRAEEIARRIREKWPNATVQRTNGDIQVESQTDETAKKLAELMKKEKPEATVTRTG	66	TRUE	TRUE	FALSE	TRUE		Fd_5A	Lin_2015	FALSE	FALSE	FALSE	0.196504658	78.97688193	80.13747765	69.48484848	1.9508	5.217411	76.10210227
dcs_F_8	DEDEKMKEIVKQFLELMKRRDPEEMRKLLDPNTRVTFNGKTFTGPEEFAKELQEMEKRGVEFQFTIKEVRTVNGVMKIRFEVQVTVNGVTYRSEVTIQIRVENGVIKEVTIQFSPKLQEAIEGGS	125	TRUE	TRUE	TRUE	TRUE		dcs_F	Marcos_2017	FALSE	TRUE	FALSE	0.482088772	89.95935366	93.56895122	82.152	1.5196	3.675613	78.18803327
Fd_5A_8	VTIRLESSDEREAERLARRIKDEWPSATVRKTNGDVTIDVQSQDELKEIEDKMKEEYPSATVRTTG	66	TRUE	TRUE	TRUE	TRUE	TRUE	Fd_5A	Lin_2015	FALSE	TRUE	FALSE	0.34191643	84.54653546	84.74041921	77	2.0417	4.2689285	77.0135272
dcs_C_2_ss	QPDEVKKIAQEWWERMMRNPRQIEELIDPNTRCRDGNTELTGRECQEYMKEWVTKVRFEVKEVTKEGNVYRVRLKVEENGKTKEMEIRLEDDNGRMRFKEIEIRG	105	TRUE	TRUE	TRUE	TRUE		dcs_C_ss	Marcos_2017	FALSE	TRUE	FALSE	0.391422299	84.52356464	84.82351495	80.34285714	1.7449	4.7880845	82.54143813
CA07	PLERAIREGRAEDVARILLNLGVRATRAAIEAERAALEGGMSQKAADLAKLAAIKLAQGNEEEAERLGRKALEV	74						CA	Jacobs_2016	FALSE	FALSE	FALSE	0.19140931	83.9447235	82.93579001	73.93243243	1.8767	8.622641	75.46156757
NF7-05	GDVQRFDVDENSEQVERLARQAGLSEDELRKAKIIIILISRTEKKLRELEEQVKRLGADRWILLNVDENPEQVEKLIRTAGISEDEFKRSEIIILILSKTKDEAEELSRRLKKTG	115	TRUE	TRUE	TRUE	FALSE		NF7	Minami_2021	FALSE	FALSE	FALSE	0.165123607	88.71125191	88.09615012	61.66956522	1.6199	4.6600904	83.9693617
2003048_s009	TEEEMEKILEELKEYWKKSSRREETKEYIKETKKKLEDQDSSGRLEIEVRDGELRIRIVSDGRHRETRLE	70	FALSE					Foldit	Koepnick_2019	FALSE	FALSE	FALSE	0.184677484	79.17886563	81.33169333	67.28571429	1.9729	6.332091	77.3860199
Pl2x3_BP_8	GTVVIVVSRDEEILERLLKEVLKQDPNVVTVRTDDKEKVKEVIEKAIKQGRPVVIFIRGATADVVRDIVRYLQRQGVRVLVIIVDKDDEELKRIYERLREEGVDVRVTDNEEEAMRRLKDLLQKV	125	TRUE	FALSE				Pl2x3_BP	Koga_2021	FALSE	FALSE	FALSE	0.220294042	87.46318982	87.91168322	69.36	1.5522	4.0255885	81.49416992
HBI_b_44	MGPAAAQVLPGTWDVKFTSKDGTTITGKMTIKPRSPETFDVTMTGNMSDGKPYQGQGQVTVRTPDTVDVQVTAKDGRTFRGKITLRSPTKMTLTSTASDGQTATGHFRRQP	111	TRUE	FALSE				HBI_b	Dou_2018	FALSE	FALSE	TRUE	0.730115788	92.07864508	93.87303522	87.92792793	1.6475	3.1827402	90.65391617
H7_fold-K_R3	GDDDREKLRETAREALREALSKFEKQGKITPEVLERLAEAIAEAASALEKGDSERLEKAARKFAQILLESLKKSGASAEEIEEALRLAQKALSKAPSPQLQRVANSPRWQEALNEAIKRAREEEKRTG	128	TRUE	TRUE	TRUE	TRUE	TRUE	H7_fold-K	Sakuma_2021	FALSE	TRUE	TRUE	0.770359689	94.58960915	94.20244746	92.28125	1.3916	3.0596213	91.17447211
R2x3_BP1_B8	EVLVMVNTNNDDLIKKIKQQVKDQGYEVRKVNDEQELEKELKRLAEELNFKKILIISNDKNRLEKMLKRIKELGYQIFLLLEDQDEKELKEFKDRIKSRGYEVRKVTDKDEALKIVKEFLQKA	123	TRUE	TRUE	FALSE			R2x3_BP1_ B	Koga_2021	FALSE	FALSE	FALSE	0.096547299	88.50339858	88.66832976	58.62601626	1.6358	4.1701684	83.49025
Fd_5A_5	VEIKLKATDDNKAEKILDRMKKRWPNATVTRTNGEVTVRADTQEKAQKMKQDMEELLPEATVETTG	66	TRUE	TRUE	TRUE	TRUE	FALSE	Fd_5A	Lin_2015	FALSE	TRUE	FALSE	0.333746028	88.10018358	88.43799878	74.60606061	1.9145	3.8584907	79.54011429
NF4-06	GTDKVEELVRKIYESVEKENPNAKILIFLVYTSDGKILIIIVIISSSEETAKKIVEELKRRFPEVEIRQDRDEESAKKKIEEELRRRDPNATIYKVTSKDELEKILEKLRRDEG	114	TRUE	TRUE	TRUE	TRUE	TRUE	NF4	Minami_2021	FALSE	TRUE	TRUE	0.575579166	87.38013482	86.77834172	87.02631579	1.5702	4.6808815	82.44538706
NF4-04	GSEEIRELVRKIYETVRKENPNVKILIFIIFTSDGTIKVIIVIIADDPNDAKRIVKKIQERFPKLTIKQSRNEEEAEKRIQKELEERNPNAEIQVVRSEDELKEILDKLDEKKG	114	TRUE	TRUE	TRUE	TRUE	TRUE	NF4	Minami_2021	TRUE	TRUE			89.51132767	89.93802459	86.60526316	1.5735	3.8482394	85.61348195
H7_fold-K_Third	GDDEAKKIEDAAREAVKKALSEALKRGTITPDVIEEIAQRLAEAAIALEEGNKEKAAKLAKEALAKLIEEAAREGASPRWIERLIDRIEKQLANAPSPQLQKLAESPVFKKVLEEAKQRADEVRRKTG	128	TRUE	TRUE	TRUE	TRUE	TRUE	H7_fold-K	Sakuma_2021	FALSE	TRUE	TRUE	0.757917816	94.44628356	94.19650328	92.140625	1.4693	3.1794443	90.35582661
2002877_s005	TDEENKKEVEKLREKIKEELKKLGVRRIRVDIDVQISDERIEVKIDIEVDHDRSHLRLDTEIRTTNTSSDEVLKEIKKEIKKMLEEFKRN	90	TRUE	TRUE		FALSE		Foldit	Koepnick_2019	FALSE	FALSE	FALSE	0.176386389	66.61032297	67.80655838	68.52222222	2.0066	7.807403	79.51095801
R2x3_BP2_4	GKVLFMDDDQEIIEEVAKQMQKDGYEIRTSNDPKEVLDRLKRRNVDMVIINTDDEERISEVAKEVLKEGAKVLVLSSDDKLIESVAKQWPKIDVRKATDKESIKQAVKEFVEKG	114	TRUE	TRUE	TRUE	TRUE	TRUE	R2x3_BP2	Koga_2021	FALSE	TRUE	TRUE	0.653663235	90.56358812	93.23707288	89.09649123	1.5965	3.3021195	85.85812636
H5_fold-0_Danny	GEEEKEIERLVELFAQAFREVKEKDQTGTPEEIARKAVERAAREEGRSRKRVVEALENYARKKGEEELLKRVGMTPEVWKVVQQIKKEEG	90	TRUE	TRUE	TRUE	FALSE		H5_fold-0	Sakuma_2021	FALSE	FALSE	TRUE	0.721080916	91.49093871	91.80487512	90.67777778	1.4846	3.4227633	90.59439783
R2x3_BP1_B12	KYLIIVLSTDEQVRKDIVKKIASKGYDVRTVNDPNNAVDKAKDELEKQNYRVIFIITSDPNVLKDLLRVAEEAGVPVLIIVKDTNEEQLRKLAEELSSAGVEVRTVSSPDEFEKTFKDLSKKA	123	TRUE	TRUE	TRUE	FALSE		R2x3_BP1_ B	Koga_2021	FALSE	FALSE	FALSE	0.113121361	78.95803714	81.02265358	65.04878049	1.8838	6.3272986	68.48992835
2000240_0002	TEDIKKWIEEMKKEVKKGGGERLKELLKELEKRIKSKGKTVRIEFQERGRIEIEIEGNIRIEIES	65	FALSE					Foldit	Koepnick_2019	FALSE	FALSE	FALSE	0.301219922	84.01355985	83.71607785	74.75384615	1.8669	5.277203	77.05165441
HBI_b_35	MGSNAAQFLPGTWDVTFTAEDGSTFQGKVHIKPETPDRVRVTFKGTQSDGKPATGNGSLQVDTPTTVKVQVHYADGKDAKGTVTLRTPTTFTFDAQLADGAKSTGQVTRKE	111	TRUE	TRUE		FALSE		HBI_b	Dou_2018	FALSE	FALSE	FALSE	0.420114769	85.36811953	87.08167494	79.0990991	1.7471	5.3874884	85.64528846
Di-II_9	IIYVLIITTNKKLIEEAEKMAKKANLELRTVKDDDEFKKYLDEFRDKDENIYVLVIVSTQEKLQKARKRAKEEEIDIRTRDAQSPDKAKDYIEKYFRKI	99	TRUE	TRUE	FALSE			Di-II	Koga_2012	FALSE	FALSE	FALSE	0.105286254	85.54345883	86.57018148	58.34343434	2.0617	5.3722796	82.31611442
2003594_0000	TEVRIRIEVRNVSREVVKRIKEWVERMRREIERQVREHGGDVEIRIEERDGRVEVEINVRNVHEELLRRIEKMIEEVIRRIEELVKRQGGELRIEREERN	100	TRUE	TRUE	TRUE	TRUE		Foldit	Koepnick_2019	FALSE	TRUE	TRUE	0.643318415	94.55491231	94.90567748	90.05	1.4243	2.9288743	90.22035632
R2x3_BP1_A17	LILIIVLDTDRKRLEIFLKIVKSRGLDVRIFDDPNKAIQSLEDILKKQNVQIVIIVVNDKELAKRFLEVIKKAGAKIIIVIVDDDENKLEKILRDLASKGVQLYKVTSPDQFKNIIEDLDKKI	123	TRUE	FALSE				R2x3_BP1_ A	Koga_2021	FALSE	FALSE	FALSE	0.168308687	80.49391499	76.22479614	70.37398374	1.7088	6.423735	69.1259018
2002376_0000	SMDEEMEKLKEESKKIQEVLDKGDMEQLKEEKKKLEETQKELQKESGTEVRMRIRIRIEGNGEVEVELEVRSRSGHRFHTRHELK	85	FALSE					Foldit	Koepnick_2019	FALSE	FALSE	FALSE	0.141051691	74.49444165	75.01572832	62.11764706	1.9022	6.964806	83.68910112
P1_charge	MELRVRSRRHGDNRQFYVISGDKRIRLSVRRHGDKVFVRLQSGDKQRRLQVRRHGDKIFLRSGDRISILIRSGDFYIYRRREGS	84	TRUE	FALSE				Foldit	Koepnick_2019	FALSE	FALSE	FALSE	0.055050431	62.07116902	67.71717129	50.82142857	2.2502	9.057897	66.46856745
dcs_C_1_ss_cav4	SEEAKIAIELFKEAMKDPERFKEMCSPDTRIESNGQEYRGSEECKKSAEEMKKTHPTEVRVERYRSDGDRFEIELRVNSNGKTFRMEIRMRKVNGEFRIEEMRLHG	106	TRUE	TRUE	TRUE	TRUE		dcs_C_1_ss_cav	Marcos_2017	FALSE	TRUE	FALSE	0.499091962	90.38699678	90.36460066	83.60377358	1.6038	3.6229293	86.34493757
997258_0004	PKDEELKKMEEWRKKLEQIRKENPHPETEKELKKIEEELKRIQEEIKKGNDDEREKGKELEKEIEKRRKDCR	72	TRUE	TRUE	TRUE	TRUE		Foldit	Koepnick_2019	FALSE	TRUE	FALSE	0.471347729	87.15098031	86.7485724	82.5	1.6557	4.277477	81.56259905
Di-IV_5	GKVLLVISTDTNIISSVQERAKHNYPGREIRTATSSQDIRDIIKSMKDNGKPLVVFVNGASQNDVNEFQNEAKKEGVSYDVLKSTDPEELTQRVREFLKTA	101	TRUE	TRUE	TRUE	TRUE	TRUE	Di-IV	Koga_2012	TRUE	TRUE			86.02944572	85.14617888	71.88118812	1.7113	4.4762673	80.25433962
K1	KILIVDATDKDEARKQVEQLAREGATQIAYRSDDWRDLKEAHKKGAKILIVDATDKDEARKQVEQLAREGATQIAYRSDDWRDLKEAHKKGAKILIVDATDKDEARKQVEQLAREGATQIAYRSDDWRDLKEAHKKGAKILIVDATDKDEARKQVEQLAREGATQIAYRSDDWRDLKEAHKKGALEHHHHHH	192	TRUE	TRUE	FALSE			K	Huang_2016	FALSE	FALSE	FALSE	0.477584351	91.38295314	89.77908353	77.89583333	1.4458	4.770401	83.95807445
2003205_0008	SETEQSLRDTSQEVQDKTGGETRVEVRDGSVRLVIRIDKDDDKTVKEVEKRSRETKQKILDHDSRIEVRIEIRKG	75	TRUE	FALSE				Foldit	Koepnick_2019	FALSE	FALSE	FALSE	0.273183211	82.74051149	84.04361864	70.49333333	1.8915	5.1402793	76.07600326
2002469_0001	TKHLQSESGMYVEIRENNQIEVRFSDGERREIGDHKEELKKVLEEIKKYIEEMKKKSHTEDQKRWWEQIKEFIKEMKKQF	80	FALSE					Foldit	Koepnick_2019	FALSE	FALSE	FALSE	0.12454505	72.47029375	73.14068445	66.1625	2.0963	7.969149	69.28815977
2003048_0003	TEDYKRYHEEIEREVRKEDSRVRVQTKEHNGRLHIEIDINGKRHEFEHENVTDETTKEIIKEIKKEIKKE	70	TRUE	TRUE	FALSE	TRUE		Foldit	Koepnick_2019	FALSE	FALSE	FALSE	0.43435942	83.84635718	86.11954089	82.44285714	1.6902	4.958065	80.66358429
H5_fold-0_Chantal	GEEEKEIDKLVELFAQAYEDAREKKRNGTPEEWVRDAIEEAARRVGRSRSRVVEALRRYAEKHGKEELLKRAGITPEALKVIEKIEKEEG	90	TRUE	TRUE	TRUE	TRUE	TRUE	H5_fold-0	Sakuma_2021	TRUE	TRUE			93.99388407	93.72869477	92.64444444	1.3711	2.8282156	91.8508288
dcs_D_5	SEEESKVAQEMMKMISKGDPDEIRKHMSPDTRVDFNGEEYSGEEVARMWEKERRKGRQYEVKRYQSKGNEVQFELEVQDNGKTETIQIRVRVENGRVKEVQITTH	105	TRUE	TRUE	TRUE	TRUE		dcs_D	Marcos_2017	FALSE	TRUE	FALSE	0.305149568	81.42057327	83.52202718	79.17142857	2.0141	6.0157127	73.93644087
NF8-01	GTILIFLDKNKEQAEKLAKEVGVTEIYESDNLEELYREIKERIERENPNATILTVTDPNELKKIQDEGKVDRIILLIKG	79	TRUE	TRUE	TRUE	TRUE	TRUE	NF8-1	Minami_2021	TRUE	TRUE			88.91818998	89.41252239	86.08860759	1.5396	3.7395384	88.49943925
2002990_1031	TLRIELEIRTDSEDQIKTVVELVREEVEKMRQKLGGETRIRLETEDDNGHKVVRIEVEVYGGTEESYRRLEKQIREYFEQVQRDG	85	TRUE	TRUE		FALSE		Foldit	Koepnick_2019	FALSE	FALSE	FALSE	0.195883199	80.60685135	80.27783682	66.18823529	1.9493	5.8617387	74.01177622
Fd_5S_6	GQYRIRVDSRELAEDVRKERPNATVTQDNGTYEVRATDEDLRKEIEKRDPNATITQTG	58	TRUE	TRUE	FALSE	FALSE		Fd_5S	Lin_2015	FALSE	FALSE	FALSE	0.460768137	91.4902539	91.49740736	78.29310345	1.7652	2.9342113	91.67305732
dcs_C_3	DKEEAKKLAELIERAYRNPDVAREVFSPNTRFEDNGRETHDVEEWMEEIKRQGRPVEVRVKEITRDGNEMRIRLRIRYNGEEYEMEIRFRHEDGQWKIEEMRWRG	105	TRUE	TRUE	TRUE	TRUE		dcs_C	Marcos_2017	FALSE	TRUE	FALSE	0.30976457	85.1290517	84.39412186	78.01904762	1.9022	5.4065037	73.0994639
2003485_1036	KQEEEIKKMKKEIEEQMRRRNSNSRVEVRVEKRSDGHIRVEVRWEDRENNQTSTIEVTIGKNEEDMKRQFKEVKERMREL	80	FALSE					Foldit	Koepnick_2019	FALSE	FALSE	FALSE	0.212488794	79.27617376	79.24955995	68.2875	2.1579	5.838894	75.8094228
2003308_0004	DLKETLERIKEQLEKWREEWHRKRSDVRIDIEIRLHNGRIRLHIHIDINGEHVHIEHDLDTTDTKTIEEELKKLKKEVERELKEK	85	TRUE	TRUE	TRUE	TRUE		Foldit	Koepnick_2019	FALSE	TRUE	FALSE	0.48534085	89.53798667	88.59067548	81.49411765	1.7759	3.6604695	83.89323925
HBI_b_26	MGAEVAQVLPGKWQVHMTNEDGTTSTGTMTVQPRSPYTFDVKFKGTMSDGRPITGNGKVTMKTPDTLDVDLTYSDGKKVTGKVTMRSPTQLDWDLTTSDGSKVTGTSKRQE	111	TRUE	TRUE	TRUE	TRUE		HBI_b	Dou_2018	FALSE	TRUE	TRUE	0.710503978	88.97434953	90.33586518	89.57657658	1.5393	4.7719293	89.80336504
Di-V_5	SAIIIIISSDQQELQDKAKKVREEGVEVIILLKDQDKKKLEEWLKKLRNQGLEVREVRDDDDMKQILKDFRKERPQLQIRTVKSDDRLKKALDDVKKNG	99	FALSE					Di-V	Koga_2012	FALSE	FALSE	FALSE	0.28231496	86.48006571	86.3035079	72.31313131	1.7577	4.887995	78.48479319
dcs_C_1_ss	SEEAKIAIELFKEAMKDPERFKEMCSPDTRIESNGQEYRGSEECKKFAEEMKKTHPWEVRVERYRSDGDRFEIELRVNFNGKTFRMEIRMRKVNGEFRIEEMRLHG	106	TRUE	TRUE	TRUE	TRUE		dcs_C_ss	Marcos_2017	TRUE	TRUE			90.46538835	91.29585935	85.50943396	1.6124	3.3177187	85.91631403
997523_0000	HETEERFEQLKRDIEQWREEIKKQREEVKKGDPERQKECLENCKEFLKEMEKHIKEGEKLVQRTNREESKKEREKLKKLREEGKKEHEKVKKQIK	95	TRUE	TRUE		FALSE		Foldit	Koepnick_2019	FALSE	FALSE	FALSE	0.305023209	80.67093897	87.08797772	80.66315789	2.0731	6.2202663	79.52602395
1998469_0000	TLRIEIEIRNTQPDEKERLKEELKKLKDDHNPEKRKERIERWKEEIKKKNLDIRIQPQPE	60	FALSE					Foldit	Koepnick_2019	FALSE	FALSE	FALSE	0.295133587	78.54869447	78.36160164	79.13333333	1.9641	6.4155807	77.17739623
R2x3_BP1_B11	HYLVIVKSDDENDRKNIWQRISSAGYDVRTVNDPNRATRVIREEWKRHNVQVIFVITSDPNVMKEILRVVKKLGATILILLKDTDEDSLKQLAQDLSSVGIEVRTVSNPDQLRDVFEELSKRA	123	TRUE	TRUE	TRUE	FALSE		R2x3_BP1_ B	Koga_2021	FALSE	FALSE	FALSE	0.130152294	80.74456618	82.29628519	65.16260163	2.0175	5.504823	75.61244755
HBI_b_17	MGPAAVQVLPGTWKFTVTWSDGQTSTGQVHVQPRTPTTVQVHFRGRSSDGRPFNGKGHLTMKTPTTLDVNVTQSDGATSTGKFTMKSPTTIDVTFTIEDGQTATGQMHRQS	111	FALSE					HBI_b	Dou_2018	FALSE	FALSE	TRUE	0.804826232	94.98987825	94.39856722	90.89189189	1.549	3.0728447	87.80688915
Di-I_3	EMDIRFRGDDLEAFQKAAERAEKEAKKYAGTVTKTLDGNDLEIRITGVTEEVRKELIQRAEELAKEFNITVTKTIR	76	TRUE	TRUE	TRUE	FALSE	TRUE	Di-I	Koga_2012	FALSE	FALSE	FALSE	0.288233675	85.85168103	86.92803381	70.80263158	1.6964	3.9789078	83.06903752
Di-I_2	TLDIRLKMNDKDGLIDAAQRLEEEARKHKGTITKTIDGNEMEFRMTNMTEQFRKELMEEAEKLAKRYQGTITKTIR	76	TRUE	TRUE	FALSE			Di-I	Koga_2012	FALSE	FALSE	FALSE	0.468622225	88.34013578	90.25091909	78.28947368	1.8099	3.1722856	82.95600962
2002553_s003	IDIRIRHNNGELEIEIRGVTDEYRKLIEEILKEVKKENTEELEVRDDGHHIQIRIRGGREELFKEIQKELEKIKN	75	TRUE	TRUE		FALSE		Foldit	Koepnick_2019	FALSE	FALSE	TRUE	0.533805869	86.46851242	87.14593764	84.84	1.5485	4.078738	84.12015649
Di-V_2	SIIVVIISSDDQKLKDWVEKVRRKGIEVIMIYKDKDQNRLDQVIKDMQNQGVEVRKVEDDDDLKEILDRIKKKRPQLEIREVQSEDRMKKALDEAEKRG	99	TRUE	TRUE	FALSE		FALSE	Di-V	Koga_2012	FALSE	FALSE	FALSE	0.195211705	88.59829155	88.43390994	64.96969697	1.7436	4.393734	90.07597576
Pl2x3_BP_6	GTVVIVVSRDENILDELIRMVIEKDPNVVTTRVDDKNKVKEYIEEAIKRGRPVVIFIRGATRDVVRDIVEKLKKEGVRVLVIIVDQDDDELKKIYEQLKKEGVDVRVTDNRDEAIKLLLDLLEKG	125	TRUE	TRUE	TRUE	FALSE		Pl2x3_BP	Koga_2021	FALSE	FALSE	FALSE	0.30734619	89.87236602	93.33250508	75.384	1.5337	4.638016	78.71013848
Fd_7S_2	GTVQIQLKTSSEQEIRRILEHIRKEFPSAQTTETTYNGKWQLRIQTSDKQQIEEVLERLKKEKPSAQVQRTTQG	74	TRUE	TRUE	TRUE	TRUE		Fd_7S	Lin_2015	FALSE	TRUE	FALSE	0.251060543	85.52830403	86.20396279	72.2972973	2.0533	4.712055	83.07756137
Pl2x3_BP_9	GTVVIVVSDDENILEDLLEVVLKDDPNVVTTRVDDKEKVKKWIKEAREKGRPIVVFIRGATREVVREIVEYAQKEGVRVLVIIVDKDDDKLKKIYEQLKKDGVDVRVTDNEDEAKKRLKDLLRKV	125	TRUE	TRUE	TRUE	TRUE	FALSE	Pl2x3_BP	Koga_2021	FALSE	TRUE	FALSE	0.122747429	87.04041332	86.80191784	62.504	1.6352	4.588941	78.35124877
R3x3_BP1_2	SQIFVIFSSDKEILKKIVEELRKRGVRVILVYSDTDRKRREERVEEFRKQGIDVRTVSDKDSFRENIRRIWRRYPQLDVVIIVLTDDEELLEEVIREAREQGVRVVVVYQDDDENERRRAYQRFRSEGVDVRTVSDKEEMKREVERIVERI	151	TRUE	TRUE	TRUE	TRUE	FALSE	R3x3_BP1	Koga_2021	FALSE	TRUE	FALSE	0.413606416	88.31305943	89.61079224	79.2384106	1.588	3.861082	78.43840278
2002486_1012	STDEELKKIKEYSKKTGDEEMKKEVQKVEEELKKGSKDINVTIDSDGSELRIHIGENSIRIEYRN	65	FALSE					Foldit	Koepnick_2019	FALSE	FALSE	FALSE	0.240583958	78.88627327	76.62111364	69.23076923	1.9351	5.751099	73.4415283
NF5-01	GEEERVKREAKRIEDEDPNRKILIYIDSNGEIEIKEVTSPEDVRKILEKLGVSEDLLREIERAVKNGEYDLFFIVKTEESTRRAEEIRERLGKPVRIETG	100	TRUE	TRUE	TRUE	FALSE		NF5	Minami_2021	FALSE	FALSE	FALSE	0.181513742	83.69211438	83.01774294	65.17	1.5074	5.7092514	81.4929661
2003333_1006	SEDEEMKKIEKQIREELKRDKTNVHVKYTNDDTGTHVEFHIHNGDLQMRIDNGHEKMEKKLRELYRKLKEELERD	75	TRUE	TRUE	TRUE	TRUE		Foldit	Koepnick_2019	FALSE	TRUE	FALSE	0.150473448	79.44547331	84.2699525	82.28	1.8891	9.196109	86.05353488
2002766_0006	EDEQIKEEIKKIKEEVKKIKKRDKDDEEMKKVKEELKKREKDISNHQENEESKKMLEELKKIKEELKKIS	70	TRUE	TRUE		FALSE		Foldit	Koepnick_2019	FALSE	FALSE	FALSE	0.499983667	88.42476736	89.32074931	85.05714286	1.71	4.167786	79.40217247
HBI_b_40	MGNAAAQYLPGKWKFTTTAEDGVTITGKVTIQPRTPTTLDITVTGTQSDGRPTTGTGKFHVKTPTTVDSKLQLSDGRTFTGQMTVDSPDTVTVTWTMQDGTTQQGQITRQE	111	TRUE	TRUE	TRUE	FALSE		HBI_b	Dou_2018	FALSE	FALSE	TRUE	0.609876333	93.25596907	93.86335465	81.4954955	1.6209	3.3487067	90.04720096
Fd_9A_10	VTVKVEVRITADDENNAEDIIKDVSEEIERRVKEQYPNATITRRITRRDGTLELEVKVKAESKDKVERLVEELAREIERRARERDPNVTITRTKRKTV	98	TRUE	TRUE	TRUE	TRUE	TRUE	Fd_9A	Lin_2015	FALSE	TRUE	FALSE	0.250243643	81.52848116	79.10553507	72.10204082	1.7638	5.237252	73.99944444
NF5-02	GEEEKILRKADKIIKEDPNRKIIIIINPDGKIELREVTSEEDVREILERMGVPPDLLKEIERAVRNGEYDLFFIVTTEESERRARKLKKQMGKPVLIETG	100	TRUE	TRUE	TRUE	FALSE		NF5	Minami_2021	FALSE	FALSE	FALSE	0.267095749	86.32874685	84.23811017	70.56	1.549	5.1551404	80.16909535
H7_fold-K_Dark	GDDERKKIKEAAREAVERALEDAKRQGIVSPESLERIAEKIARAAEALEKGNSEKARKLIEEAARTILKEAERAGASSRWVEEILERLRQALEKAPSPRLQKLAQSPVFKTALEKIIREARKREKKRG	128	TRUE	TRUE	TRUE	FALSE		H7_fold-K	Sakuma_2021	FALSE	FALSE	TRUE	0.781107011	95.93492965	95.92314192	92.125	1.3933	2.6536717	91.12218627
Fd_7S_4	GKYQIQLTSSSENLIRRILQKIKQERPSVQSTETTQNGKWQLQLRSSDDERVQEMLERLKKEVPSAQVRETTRG	74	TRUE	FALSE				Fd_7S	Lin_2015	FALSE	FALSE	FALSE	0.263809106	83.89607949	83.25533144	74.93243243	2.0678	5.4853225	81.46661184
R2x3_BP1_A1	NIVVIVLSNDEESVEKFWEIVKKEGFDVRKVTNTDDLRDDLKDLVEKNNAQFVIVVVSDKEWAERVLKLVKELGRQVIIIFYDDNEERLEKWREEFESKGVTVRRVRTEEEFKKVIEELRKRI	123	TRUE	TRUE	TRUE	FALSE		R2x3_BP1_ A	Koga_2021	FALSE	FALSE	FALSE	0.411151217	89.24792833	89.44132563	78.67479675	1.5829	3.646184	71.45036364
2002922_s004	TEEEWKQILEEIKELVKRLGVKEVRIEKRDGEIHVELRMDGVEIRIEIRDGEVTIEIRNGTEDIKREVEKVLRRIEKIWK	80	TRUE	TRUE	TRUE	TRUE		Foldit	Koepnick_2019	FALSE	TRUE	TRUE	0.540719044	87.96045662	87.75624483	80.6875	1.5032	3.3050077	83.58395894
R3x3_BP2_14	TKIVVFSTDDRILRELVRQIRDLGIEVYLLLKNEDDQELEDLIKSLRSQGVEVRKVDDVDDARDWIKKIGVDIVIIITDDEKIIRELIKEAQKLGVEIMVIIKNQDENKLEKLQNELSSKGIEVRKVSDEEQLIKIVKDFVKKL	144	TRUE	TRUE	TRUE	TRUE	FALSE	R3x3_BP2	Koga_2021	FALSE	TRUE	FALSE	0.409216088	85.32595658	86.71037157	81.30555556	1.663	5.0189433	75.55560169
2002544_0000	SKEDIKKELEKVKEWLKKGEGGYDQDIQQDGTEIRIRIESSGELEIELRNVDEELKKEIEKIKEEHKKSR	70	TRUE	TRUE	FALSE	TRUE		Foldit	Koepnick_2019	FALSE	FALSE	TRUE	0.511923181	87.03754066	87.98207214	84.57142857	1.5671	4.2121096	83.66172355
H5_fold-0_Larry	GEREKKIKEVVRRFAKAYEEVRKTNQNGSEKEIVERAVREVAKEEGTSPREVLKILVEFIKRKGPEEFAKEAGSSSEAAKIIEELLRREG	90	TRUE	TRUE	TRUE	TRUE	TRUE	H5_fold-0	Sakuma_2021	FALSE	TRUE	TRUE	0.746938856	90.76263026	90.18969986	91.76666667	1.4628	3.1666627	91.19383769
R3x3_BP3_7	RIIVIFVTDKQKLRDMWEILKEIGVDRIVILTSDEELAKEAKRLGVDRIRLLTDDQQLAEIAKQLGVDIVFSENERFLKEVARKLKNAIILSNDQRIVEELQKEISDARVFQVSTKQDFKDLIEKI	126	TRUE	TRUE	TRUE	TRUE	FALSE	R3x3_BP3	Koga_2021	FALSE	TRUE	FALSE	0.309195239	86.6722153	86.58296381	75.76984127	1.66	4.7130833	79.65695946
P6_helix	MHMKVELRQERHGDTEKIELRSGNNRLEIEVRRHGNKLTLRVKYGNKEIKVEWRDHGSNFSLRIEYGNKRFTVKVEQSGNKYLVEGNSPAQAAKESGSLE	100	FALSE					Foldit	Koepnick_2019	FALSE	FALSE	FALSE	0.049195203	62.57228285	64.21504611	51.94	2.138	9.58635	75.63673993
NF1-02	GDLDKMEEAVKKVNPGAKTYKVTSPEEIKKVSEEIRKEGPRRIIVVRTDSGKILIIISRNEEDMRRMSEAIKRVNPNATILEFTGQDPEKIRQRLEELWRG	101	TRUE	TRUE	TRUE	TRUE	TRUE	NF1	Minami_2021	FALSE	TRUE	TRUE	0.548055184	85.85019042	85.85976184	84.57425743	1.5291	4.1912603	84.77069597
Fd_7S_1	GTLQIQLTSSSEEEIRRILEKIRKEYPSAQTTETTTNGKWRLRIRSSDEEEVRRVLERLKKEVPSATVRETTTG	74	TRUE	TRUE	TRUE	TRUE	FALSE	Fd_7S	Lin_2015	FALSE	TRUE	TRUE	0.538123944	87.30265824	88.5713517	84.94594595	1.869	3.7840962	81.32862583
Cb1_ssm	MHMPESTLELRVDGKTLTVLVSGDTIRIESGDTEITVTKDPSNNLFRLKVNGQTYRLRQEDKNRRLEVDSNDGKTWEVQEKGSLE	85	TRUE	FALSE				Foldit	Koepnick_2019	FALSE	FALSE	FALSE	0.023722398	66.40562123	70.88627732	51.38823529	1.9849	11.340226	70.56259912
R2x3_BP2_1	GRVVVVSDDEKVLRKISEELRRQGYEVVQSNDIQKALQIVEKENIRIVIINDKDSNRLSEFIREADRVGVRVLVLSSDENVVKSIQKQWPNARTVRFEDSDDVREAVREFVEQG	114	TRUE	TRUE	TRUE	TRUE	TRUE	R2x3_BP2	Koga_2021	FALSE	TRUE	TRUE	0.536045538	90.88769598	93.63123399	83.47368421	1.625	3.2521672	88.8513319
dcs_E_2	TKDEVKKMVEILKKAFEEGDPEKIVSLLSPNVRLEMGNYTWEGSEQVEEFLRYLMEIVDRVEVRRIKVRPNHIEVEVEMEFNGKSFEVEWRFEIENGKVRRVEVRVTPEMKKIVEKVYRKA	121	TRUE	TRUE	TRUE	TRUE		dcs_E	Marcos_2017	FALSE	TRUE	TRUE	0.551960492	93.34024363	95.9903372	85.85950413	1.628	3.0454416	82.12481881
K4	KILIVDATDKDEARKQVEQLAREGATQIAFRSDDWRDLKEAHKKGAKILIVDATDKDEARKQVEQLAREGATQIAFRSDDWRDLKEAHKKGAKILIVDATDKDEARKQVEQLAREGATQIAFRSDDWRDLKEAHKKGAKILIVDATDKDEARKQVEQLAREGATQIAFRSDDWRDLKEAHKKGALEHHHHHH	192	TRUE	TRUE	FALSE			K	Huang_2016	FALSE	FALSE	FALSE	0.430688041	90.76542056	89.96404827	74.953125	1.4058	4.7074075	81.46512227
H6_fold-U_Hatake	GETDIRAAQEALKVIIKKASNPEVAEAAKSLLEALKKASPEQRRRAAEKIIKALKALAKGDTERAVELLREAAEEAGLSPREIEKLRKAARWLKEQGLVREALRRAQEVQDNG	113	TRUE	TRUE	TRUE	TRUE	TRUE	H6_fold-U	Sakuma_2021	FALSE	TRUE	TRUE	0.770482614	93.86082913	92.90268443	91.53097345	1.3137	2.8615654	89.68219818
NF8-09	GTIIIFFTTNPEEAEKVYKKLGATEITTSRNEDEARERLEEKIRRENPNAKIYSTTNPDDAEKTAKNQGATRIIIVLIG	79	TRUE	TRUE	TRUE	FALSE		NF8_2	Minami_2021	FALSE	FALSE	TRUE	0.722600168	91.29631366	89.85014648	91.35443038	1.4589	3.190052	91.78361465
H6_fold-U_Takin	GDTEAKAASRALQTIIDQATDPELKKALEDLRRRAEEASPDQWRQIAKAILKALELLDRGNTEEARKELEKAARKAGASPEVAKKLQKAFSEATKQGIAKEASKEAQKVRDKG	113	TRUE	TRUE	TRUE	TRUE	TRUE	H6_fold-U	Sakuma_2021	FALSE	TRUE	TRUE	0.645094843	89.10656181	88.6156269	88.59292035	1.5875	4.1348457	83.55216743
BH_9	KTKTYTVNPGEKVTITMNPGDEMTAEGPVTSRARGQEQTVNPGETVRVNEPGTFTLESDRPVTVKIQH	68	TRUE	TRUE		FALSE		BH	Marcos_2018	FALSE	FALSE	TRUE	0.615515627	93.54753678	94.24345115	82.89705882	1.6502	2.4474454	91.36976923
DA01	PRDAFERAMEMYKNGKYDRAIEYFRAVFSYGTTHEHAGRAMKYLGSAALGAGRTEEAIEAYLKAFAMLPNETETQKNLKIAQKLASL	87						DA	Jacobs_2016	FALSE	FALSE	TRUE	0.7115264	97.48134618	97.524995	87.05747126	1.7349	1.9967704	90.10356522
997915_0000	TGTEELKKCRQWLEECRKEVKKGQHEEYKKELEKLKQWLEECRKRSDSSSQEEELKKIKEEIKKLLKKLG	70	TRUE	TRUE	TRUE	TRUE		Foldit	Koepnick_2019	FALSE	TRUE	FALSE	0.413843984	87.33431358	87.94604348	81.87142857	1.9946	4.5352726	80.6893823
CA04	EVEKKLAIKQQQAGNFDLALEYLKRELLTNGYDNTEAEAAAAAQIARDAKVNEDLGLMSEEEAERLRQRMIKVLLKLGKPLKKIQQMID	89	TRUE	TRUE	TRUE	TRUE		CA	Jacobs_2016	FALSE	TRUE	TRUE	0.656684355	82.78191138	82.40662364	90.17977528	1.9078	3.7416415	88.87984441
R3x3_BP2_13	RKIVVFSSDDEILRELVRQIRELGIEVYLLLSNKDDQELDDLIKKLRSKGINVRKVNDVEDAKDWVNKIGVDILIIITNDEKIIEELIKEAKKLGIEIMVIIENQDEKQLQELQQKLSSKGIEVRRVSSRDELIDIIKDFVKKL	144	TRUE	TRUE	TRUE	TRUE	FALSE	R3x3_BP2	Koga_2021	FALSE	TRUE	FALSE	0.211132513	79.12566666	80.06872377	73.375	1.6282	6.2831535	69.87872142
HBI_b_07	MGQQVAQALPGTWKFDLTQSDGSKYTGQITIKPETPTTLTVKTKGTVSDGRPLTGKGKVTMKTPETMDVTMTLSDGSTSTGKMRLRSPDTFDLDVTASDGTKAKGQVHRQS	111	TRUE	TRUE		FALSE		HBI_b	Dou_2018	FALSE	FALSE	TRUE	0.732446131	91.28403417	91.49188015	88.99099099	1.6058	3.8339677	87.59841596
R2x3_BP1_A15	PVLVVILSTNEKILREILELVKRKGFTVKIVTSPDLLLKELKRLAEEQNVTSVIIIVNDKELAKKALELVKKLGYNIFIIIIDDNEDDLKKVLEELQKKGVELRKVTSPEDLRKIVKELLERL	123	TRUE	FALSE				R2x3_BP1_ A	Koga_2021	FALSE	FALSE	FALSE	0.125600059	77.14550822	77.77248952	65.82926829	1.8146	5.9431973	71.66372116
HBI_b_49	MGALAQEAAPGTWDVTMTSSDGSQSQGQFHMQPTTPTRFTVTVRGHFSDGKPFKGQGYVDVETPTTLRINVTYSDGSQATGKLQFDTPTDVKVTLTFSDGSTAQGTMKRTE	111	TRUE	TRUE	TRUE	TRUE		HBI_b	Dou_2018	FALSE	TRUE	TRUE	0.791671985	93.92726136	94.02533088	90.88288288	1.5112	3.5856185	91.25277512
H5_fold-0_Hermine	GDEDEKKKRILEALLRAYEEWRKKDKTGSQEDVVRKAVERAAREAGTNPRDVLRVVQEEIEKTGPDELAKKIGTSPSVVELLRKVYEEEG	90	TRUE	TRUE	TRUE	TRUE	FALSE	H5_fold-0	Sakuma_2021	FALSE	TRUE	TRUE	0.637636592	87.41767627	87.06606082	88.9	1.735	3.9456568	86.74082873
H5_fold-0_Ana	GEEEKRLKEILELIARWYEHVREKDRTGTEEDIVRKAVEEAAKTHGTNPKEVLERIARAIKKTGREQVARQAGTSEKTVEIIRRLWEREG	90	TRUE	FALSE				H5_fold-0	Sakuma_2021	FALSE	FALSE	TRUE	0.62884532	89.33651997	89.36384975	87.22222222	1.7056	3.5130439	88.04473046
R2x3_BP1_A18	LVLVVVVSDDRKLLEELLRIVKDKGFIVYISSDPDKALQSLKDLAEDNNVTTIIVIVDDKELAKKALKLIKELGFKIIIIIIDNNKDQVEKILRELAKKGVQLYKVTSPDDAKDILKKLLEEL	123	TRUE	FALSE				R2x3_BP1_ A	Koga_2021	FALSE	FALSE	FALSE	0.15467978	83.56146868	82.1545657	67.09756098	1.7389	5.361554	76.63848114
P6_diverse	MEITVTVQTHGNKLRWTFTYNGKTFTVTVTQHNGEYIITWQYGDTTWTLRLQRSGDTYTVTVVSGNKRFTVTLQQSGNTYVLRITMGS	88	FALSE					Foldit	Koepnick_2019	FALSE	FALSE	FALSE	0.24480407	67.7315084	67.66074685	63.875	1.8534	6.026811	73.99204769
2003205_S722	EVRIRVDNGHLEVEFRNETQDQYERLREVLEKLQKEQNQEMHIRHENGEVRVDIKNLDEKMREEFERLEEKLRQE	75	TRUE	FALSE				Foldit	Koepnick_2019	FALSE	FALSE	FALSE	0.195597525	77.57182443	77.69484727	70.89333333	2.008	6.7766623	74.45995461
HBI_b_20	MGALVQNALPGKWQMHLQMSDGSSFTGYVTFQPRSPTTFDVHTQGQASDGQPSQGTGKVTVKTPETVDVTTTMKDGRQVTGKFTVKSPTHLQVDLQQADGSTVSGTMKRSE	111	FALSE					HBI_b	Dou_2018	FALSE	FALSE	TRUE	0.709085353	92.90355964	92.34951805	86.75675676	1.5484	3.768212	89.91516206
2002745_0000	SEESKETQKEVEKTKEELKELKKDMKKRNEDREKEEVKKLEEEIKKLEEQIKEHQKNEDEDELKKRREDLKELRKRLRELREKTT	85	TRUE	TRUE	TRUE	TRUE		Foldit	Koepnick_2019	FALSE	TRUE	FALSE	0.190625271	85.76652036	90.58102297	83.62352941	1.9982	7.9320226	83.495563
H6_fold-U_Nomur	GETKAKAAQEALRAAREQATTPEAQKALEELEKVLKTASPEQWRQAAEKIFEAFREASNGNTEKAKKLLEEAARTAGASPEIIKKLASALERLAEEGAAKEAARQAEEVRKRG	113	TRUE	TRUE	TRUE	TRUE	TRUE	H6_fold-U	Sakuma_2021	TRUE	TRUE			88.07221145	83.31642508	91.60176991	1.4451	6.3771496	84.92585648
dcs_C_5	SEDDVRREVQRVWEEIRNNPEALREYVDPNTHLHDGNQQYSGEEVQEYMRELVTRVEFRVRRVEKKGNTWKVEVEVRENGQEKEMHIEFEEDNGKFKFKRIEIRG	105	TRUE	TRUE	TRUE	TRUE		dcs_C	Marcos_2017	FALSE	TRUE	FALSE	0.450070622	90.97535933	90.16695564	82.16190476	1.7681	3.5023334	84.10719956
2002590_S567	TEELKKMVKQLKKEGVKELEVRLRDGEMEVRVETDGSSVRLEVRNQSEDKMLELLKELLERIRRS	65	FALSE					Foldit	Koepnick_2019	FALSE	FALSE	FALSE	0.218484892	75.14081037	75.19173199	67.67692308	1.9911	6.174478	74.49371058
D3	DILIVDATDKDEARKQVEQLAREGATQIAYRSDDWRDLKEAWKKGADILIVDATDKDEARKQVEQLAREGATQIAYRSDDWRDLKEAWKKGADILIVDATDKDEARKQVEQLAREGATQIAYRSDDWRDLKEAWKKGADILIVDATDKDEARKQVEQLAREGATQIAYRSDDWRDLKEAWKKGALEHHHHHH	192	TRUE	TRUE	TRUE			D	Huang_2016	FALSE	TRUE	TRUE	0.573407163	91.48580688	91.08560582	82.890625	1.4792	4.275291	88.11676433
NF8-07	GTIILFFTTDPNEAKKVYKELGATRITRSDNEEEASRRLKEEIERRNPNAKIYRYTTPEEARRTAEKEGATEIIIILIG	79	TRUE	FALSE				NF8_2	Minami_2021	FALSE	FALSE	TRUE	0.727320514	91.32173796	91.93978963	91.58227848	1.4517	3.1756322	92.1655832
2000485_1070	QEFRITQENEEVRVGTNEVESNRGNKREEVRGDRQRDLERMVKILVEMLLRDGGSVEIRGKHTDVEVSDGKVRIQLENLTVTVTG	85	FALSE					Foldit	Koepnick_2019	FALSE	FALSE	FALSE	0.003495309	60.36100269	74.11863331	45.50588235	2.2392	16.149015	53.34788012
H6_fold-C_Cyrus	GSSVERAAEEVFQIIQQSPEVFERLIESMKEWMKKQGSSPDELRKLEKDLKEARKRAEEQKRQGNEEEMRRIVQKVLKSPAFKQAVQLMEEQEPNNPEVKKLKEAMEEVENG	112	TRUE	TRUE	TRUE	TRUE	TRUE	H6_fold-C	Sakuma_2021	FALSE	TRUE	TRUE	0.710831016	91.68801581	91.65270605	91.4375	1.6622	3.6035993	89.02848749
2003594_s008	SEEERVEEWFRQQGSTHHEIRNENGRVVFRVRNVSEELFRLFLKLVKEWWDKDKSSEIRVRDENGTLVIVVRSGGVDYVIVFENVDDKYREELKKLLKKL	100	TRUE	TRUE		FALSE		Foldit	Koepnick_2019	FALSE	FALSE	FALSE	0.190453982	77.09957359	78.82885737	75.84	1.7734	7.809033	67.9627888
NF8-02	GTIVIFLVENEERARRIAKELGATEIYKSDNLEEAERQISKELKKENPNAEILTVTDPEEVRRRREEGQLDRLIVIIKG	79	TRUE	TRUE	TRUE	TRUE	TRUE	NF8-1	Minami_2021	FALSE	TRUE	TRUE	0.666949813	91.15174426	90.41910182	88.13924051	1.4215	3.464519	92.13104037
dcs_E_4	TQEEVRKIMEKLKKAFKQGNPEQIVSLLSPDVRVKVGNQEFSGSEEAEKMWRKLMKFVDRVEVRRVKVDENRVEIEVEFEVNGQRYSMEFHFEVENGKVRRVEIRISPTMKKLMKQILNYG	121	TRUE	TRUE	TRUE	TRUE		dcs_E	Marcos_2017	TRUE	TRUE			93.83087543	94.37492273	86.60330579	1.6414	2.9351697	82.34398615
NF6-06	GKLYRVDSPDSVRKIAKELGLSEEQLRRIEKSFKEVEKKGKTLIVWLDSNGNVEEQTVDTKDELSRILNELGVDPEIKERIRKLFENGEVKLVIIEG	97	TRUE	TRUE	TRUE	TRUE	TRUE	NF6	Minami_2021	FALSE	TRUE	FALSE	0.49224777	85.82117526	85.42526173	83.2371134	1.6213	4.68395	82.49232824
H7_fold-K_Rush	GEDEEKKIEEAARQAVETALEDARRQGQITPERIEKIAEKIARAATALRRGNKEEAIKLIKEAAQIIVEAARESGASSEWIEEVLRRIEEALRRAPSPQLQKLADSPAFQKAAREAIERAREEEERTG	128	TRUE	TRUE	TRUE	TRUE	TRUE	H7_fold-K	Sakuma_2021	FALSE	TRUE	TRUE	0.77932422	94.72642702	94.67652353	92.421875	1.4067	2.763681	91.00346192
2003594_S028	KMVIVIHVDGRIVVIIVENVSDEEQEQLIRVVQEEMKKFGGRVTVHRNQSDEDIKEIIKEVERQVREKGGEHKVVRQEKITEEEMRKLVRKIWN	94	TRUE	TRUE	TRUE	TRUE		Foldit	Koepnick_2019	FALSE	TRUE	TRUE	0.630392592	93.41732511	93.00992028	89.20212766	1.4809	3.0206745	88.20616561
P6_charge	MSLRVIRRRHGDRVYLILVSGDKRLRIQVSRHGDKLSLQLISGDKRFQLRLFIHGDKYQIQVRSGDKRYRISVSRHGDVYSLRRRGGS	88	TRUE	FALSE				Foldit	Koepnick_2019	FALSE	FALSE	FALSE	0.133379635	72.7005712	81.21643938	61.18181818	2.0993	7.016334	70.04225102
Di-V_4	SIIVVIYSSDKEELREKAEKARKQGLEVIILLSDDDKDRLEKKLEDLRKQGLEVREVRDDDDLKQILDDIRKKRPQLQIRDVQSEDRFKKVIKEAQERG	99	TRUE	TRUE	FALSE			Di-V	Koga_2012	FALSE	FALSE	FALSE	0.387386204	87.47082926	87.65454214	77.61616162	1.6646	4.654507	82.86036276
1998925_s005	SSREELKEKIKEVKKEVEKIKKKIEKLRKDTEKGKIRVEIEVTGEGGLEFRVRIEVEGDREEIETREREE	70	FALSE					Foldit	Koepnick_2019	FALSE	FALSE	FALSE	0.034841274	64.95209619	67.12056286	65.35714286	2.093	12.307939	76.3717517
NF1-03	GKLEKMKRAAKKVDPRVKILEVTSEDEIKEASKRIKEEGPRRIVVVRMSQGHILIFISRDEENMRKIAKAVKKVGPEATILEFEGQDPDRIREELRKLREG	101	TRUE	TRUE	TRUE	FALSE		NF1	Minami_2021	FALSE	FALSE	TRUE	0.550789191	86.01205476	85.60429819	84.83168317	1.471	4.4946656	83.81502439
Di-II_6	IFVLVFWGTDEDAREEAEKVARKQNVKYRTVTTKDTMKDLFEKFKKESENIYVVIIVSTEEDLKKAKELAEEMDIQVRTRSARSPEEARKWAKKLLEEG	99	TRUE	TRUE	TRUE	FALSE		Di-II	Koga_2012	FALSE	FALSE	FALSE	0.360868111	89.09098238	89.05848105	74.67676768	1.6605	4.048796	85.67037759
H6_fold-U_Cacyd	GETDIRAALTALKTIIKKASNPEVAEAAKRLIEALKKASPEQRERAARKLIKALKALAKGDTERAQKLIKEAAEEAGLSPEDIKKLQKAARWLKEQGLVREALQAAQDVQDKG	113	TRUE	TRUE	TRUE	TRUE		H6_fold-U	Sakuma_2021	FALSE	TRUE	TRUE	0.788072258	93.56025478	92.61448989	92.69911504	1.3083	2.8154502	92.35813149
Fd_7S_7	GQWRLQITSENEEEVRRLIKEIKKERPSVQVTETTQNGRRQLRITSNSEEKFERILDELRREVPSAQTRRTTTG	74	TRUE	TRUE	FALSE	TRUE		Fd_7S	Lin_2015	FALSE	FALSE	FALSE	0.23038009	85.98479619	85.82744189	70.35135135	1.9564	4.7533364	83.42751613
NF5-04	GDKEKVEETFRKIEEEDPNRKIIIIINPDGKIEIRTVTSPEDLERIFRKMGISEDLLRTAKESLREGQYDLFFITKTEESRRTAEELKKRLGKPVLILTG	100	TRUE	TRUE	TRUE	FALSE		NF5	Minami_2021	FALSE	FALSE	FALSE	0.395347285	88.39998829	89.89649439	75.4	1.5295	3.8855	84.23913625
997523_0003	SRSEEYLRRCEEYWRRCEEYWRRCEQYHRDHDHDESKKYRDECKKHRDECKKHRDKCKEHRDRGDEEGCRQRMEECRQRMEECRQRMEECRQQKK	95	TRUE	TRUE	TRUE	TRUE		Foldit	Koepnick_2019	FALSE	TRUE	FALSE	0.346013957	75.39807695	74.4652415	85.08421053	2.1946	6.7364845	76.1032448
Di-V_9	SVIIVVYSSDQENLEEIAQRIKDTGLEVIILLSDDDEQKLKEWLQKLRNQGVEVREVKDQNDLDDILDDIEKKRPQLKIRKVTDKQEAEDILRKAEKEG	99	TRUE	TRUE	FALSE		FALSE	Di-V	Koga_2012	FALSE	FALSE	FALSE	0.123110288	80.4329742	80.23711207	61.32323232	1.9255	5.390516	73.99110565
dcs_D_4_ss2	SPAKEESKLVEEFMKLMEQGDPEEMCKLISPDTRLERDGEEYNGEEVCQFWEEEMRQGLKFQVREVTTQGAKVRIRVQVQKNGTTTQVQFEVEMRDGRIRRITVHERG	108	TRUE	TRUE	TRUE	TRUE		dcs_D_4_ss	Marcos_2017	FALSE	TRUE	FALSE	0.43622904	90.66933854	92.4174527	81.47222222	1.7936	3.4289486	85.81689539
H6_fold-Z_Nazu	GDDQELEEIMRLAEDVSREVKGQSPDELKKMMKKLLEELTKENPEFKETIRENAEKEGTSPSEVWRKVIERVEQIMRDVTKGDKEQARKEIEELRKELGVSLKDIKELMKRLKEVVKKSRG	121	TRUE	TRUE	TRUE	TRUE	TRUE	H6_fold-Z	Sakuma_2021	FALSE	TRUE	TRUE	0.573740929	87.33017935	88.48456791	86.04132231	1.777	4.033895	86.79590543
NF2-02	TEIELESKNGQREHYTATSEDEARKIIEKAVRRGIKRIELRGASEQLIRDMQEIAKQIGLQYRTDG	66	TRUE	TRUE	TRUE	TRUE	TRUE	NF2	Minami_2021	TRUE	TRUE			91.71875435	92.08488245	84.98484848	1.7476	3.1251013	87.60275605
DA08	LTIAGQAVIDMAQLSAIMTSQIVKYLTSIATDPDLIGRYKTASEEFARAIDYLEQARDALIKGDYDSLNIYASAAKDGARNAELSFTGPVYIPEALHQAAQWLEALCDIVLIISKTTQPVTDIVAELLKASKWARKMLEITAKQLVYETDDVKKYAIDGAKALDAMEGDLRALSQGVSGGLYWLKRAKEYL	191						DA	Jacobs_2016	FALSE	FALSE	FALSE	0.123712854	79.36845922	79.34948899	69.60209424	2.0417	9.045454	77.00300339
BH_6_ss3	PERREIRLSPGERYTFTVDTPVQFCVEKPVRVRYDGTETELKPGSCLRLPPGTSITFEVDTPVRFEIQRN	70	TRUE	TRUE		FALSE		BH_6_ss	Marcos_2018	FALSE	FALSE	FALSE	0.449850105	85.23728422	84.78327398	80.4	1.8071	4.433454	79.10276708
2003285_0000	TVTFDITNISEEQRQRIEEYVRRISKKEGTEVRFEKRDGQLEIEVKNLHEKRKREIEEYIERVLK	65	TRUE	TRUE	TRUE	TRUE		Foldit	Koepnick_2019	FALSE	TRUE	TRUE	0.687155761	92.9478882	93.17578006	92.01538462	1.5805	2.6955428	86.91620811
2003485_0002	SELDERLKEVLERIMRQIQKDTNDEEQRERVREQIEREIQKMKDEGRSHHTIEIRISKTNMRIEIHIDVSNQRVEVRFEK	80	TRUE	TRUE	TRUE	TRUE		Foldit	Koepnick_2019	FALSE	TRUE	TRUE	0.565964608	94.2638836	93.17846129	86.25	1.746	3.039223	88.06896104
Di-II_7	LIYVIIFGGSDELRDKVKELAKRKGAQVRTVHSKDELKKLLEEFKKQGDNVFVLILVNDEKMRKLAEELAKKYNLQIRTRRVQSPDIAKDRVKEYIEKV	99	TRUE	TRUE	TRUE	TRUE	TRUE	Di-II	Koga_2012	FALSE	TRUE	FALSE	0.493028555	91.00912986	91.3633691	79.08080808	1.6306	3.087395	86.70076829
2003485_1017	EDDEKRMEELMRRNIEELRKKITNEEQLRRLIKELEREMRRNIKEGNERSTHTFRSSTHGVEINITMDSKNGQTRVDVQG	80	TRUE	TRUE		FALSE		Foldit	Koepnick_2019	FALSE	FALSE	FALSE	0.111060585	77.9591246	76.60347973	70.725	2.1183	8.448611	68.43005935
K2	KILIVDATDKDEARKQVEQLAREGATQIAYRSDDWRDLKEALKKGAKILIVDATDKDEARKQVEQLAREGATQIAYRSDDWRDLKEALKKGAKILIVDATDKDEARKQVEQLAREGATQIAYRSDDWRDLKEALKKGAKILIVDATDKDEARKQVEQLAREGATQIAYRSDDWRDLKEALKKGALEHHHHHH	192	TRUE	TRUE	FALSE			K	Huang_2016	FALSE	FALSE	TRUE	0.555272163	91.52887171	91.27837743	82.00520833	1.4441	4.6606045	83.80172258
dcs_F_1	DENEKMKKMVRQFLELIEKEDPDEIRKLLSPDTRVTFNGRTFTGPEEFAKELQELRKQGIRFQFTEAEIQTDNGKLQIRVEVTLTVNGQEYRSEVTFTIRVENGVIKEVTIQFSPKLQEALKGGS	125	TRUE	TRUE	TRUE	TRUE		dcs_F	Marcos_2017	FALSE	TRUE	TRUE	0.538708445	92.17075532	93.7253348	85.352	1.5413	3.605836	76.7115573
Fd_9A_11	LTVEVEVKITADDENKAEEIVKRVIDEVEREVQKQYPNATITRTLTRDDGTVELRIKVKADTEEKAKSIIKLIEERIEEELRKRDPNATITRTVRTEV	98	TRUE	TRUE	TRUE	TRUE	TRUE	Fd_9A	Lin_2015	TRUE	TRUE			86.27844935	86.16963115	86.37755102	1.6777	4.037294	78.12126408
2003265_1034	TIEVRVRINNEELVKKIVTQVLELLKKLGQDVEVRVEKHGSTVEVKIKIDTEEVVRRVKKLIEKIVKKEGQEDVEIEVRQ	80	TRUE	TRUE		FALSE		Foldit	Koepnick_2019	FALSE	FALSE	TRUE	0.62314763	89.94931882	89.7767501	87.725	1.6111	3.1121094	85.1860274
H5_fold-0_Bill	GEDEKELQRLLELLNRSYETEKRKDKSGSSKEWLRRAVEKAARQHGTSPSRLLELVQRAIEKKGRKELAKRMGTSEEDVKLLEELSKEQG	90	TRUE	TRUE	TRUE	TRUE	TRUE	H5_fold-0	Sakuma_2021	FALSE	TRUE	TRUE	0.6494777	90.77626352	91.47512907	87.93333333	1.7549	3.2411873	89.35504775
1998520_0002	TKEKRSDNNGVEFEVRTRDDEETLEKIMRELEKSKGTEELFRKIEEWVRKIEEIKIRVTNGDNHIEREKK	70	TRUE	TRUE		FALSE		Foldit	Koepnick_2019	FALSE	FALSE	FALSE	0.20627767	84.96250206	89.30729626	62.68571429	1.9298	4.792386	60.41193333
P8_positive	MRKKYEVKRHGDRYELKSGNLKLEIRRHGNKFKVKLKSGNRTYTLKLQRHGDKWKLELRSGNRRLEFEFVRSGDKFKVYVKGS	83	FALSE					Foldit	Koepnick_2019	FALSE	FALSE	FALSE	0.222100946	92.13413279	94.0424454	63.06024096	1.8594	3.9768813	78.49748242
R3x3_BP1_8	SQIFVIFNSNEEILRELVEKIRRNGVRVILVYSSQDEERRRRSIEEFKKEGIDVRTVEDKEQFRENVREIWDRYPQLDVVIIVTTDDKELLKDIIEEAKKQGVEVIVIYQSDDENERREAYQEFRSKGVRVRTVSDEEELKKEVLRFVKEI	151	TRUE	TRUE	TRUE	TRUE	FALSE	R3x3_BP1	Koga_2021	FALSE	TRUE	FALSE	0.36591636	87.7603876	85.71667075	78.66225166	1.6641	4.77805	80.30505443
Di-V_8	SAIIIVYSTDDEKLLKEVKKAKDTGLEVFLLLSDNDDNRLDQWLKDLRSQGIEVRKVNDKNDLEKIIKDIKKKRPQLEVRKVTDTNQFEQILKDLKKKG	99	TRUE	FALSE				Di-V	Koga_2012	FALSE	FALSE	FALSE	0.297883599	85.55813156	85.14602461	73.93939394	1.7578	5.147748	77.26397059
dcs_A_3	PSEEEEKRQVKQVAKEKLLEQSPNSKVQVRRVQKQGNTIRVELELRTNGKKENYTVEVERQGNTWTVKRITRTVGS	76	TRUE	TRUE	TRUE	TRUE		dcs_A	Marcos_2017	TRUE	TRUE			88.10022032	87.90016921	86.80263158	1.8945	4.168538	86.32110577
HBI_b_24	MGPCHALELPGTWKFDVTAEDGSQFTGKVTVQPDSPDTVKITFNGTQSDGKPATGQGTLTCTSPETVKITVTYSDGKTFTGYVTLRTPTQFQVDATANDGTKSTGYMRRTE	111	TRUE	TRUE	TRUE	TRUE		HBI_b	Dou_2018	FALSE	TRUE	TRUE	0.589813912	89.91474108	91.43631192	82.63963964	1.4744	4.4244175	86.8637575
Fd_7S_9	GQTQLQIYAEDEEKFRRLVEEIRREVPSVQVTETTYNGKWRLQIRSSSDEEIKRVVERVKEEVPSAQTRRTTTG	74	TRUE	FALSE				Fd_7S	Lin_2015	FALSE	FALSE	TRUE	0.503564804	89.16832169	89.3659833	83.2027027	1.8945	3.821755	89.45319805
Fd_9A_3	LEIEVKLRVKSSDKDEAKNIIENIKEELEKKIRKQRPNARITRTITQTDGEVELTIKVKAETEEKVKKLVEELIKEMERKLKEQRPNARITRTIRTKV	98	TRUE	TRUE	TRUE	TRUE	FALSE	Fd_9A	Lin_2015	FALSE	TRUE	FALSE	0.317495595	83.85633998	83.64285691	76.62244898	1.8876	5.1855574	76.21195332
2002713_0004	RQEDLKEIIKILKEGDKEKLKEMEKEVDKQGDQKTKEIIKELKKSLDKGDDESIKEIIKEMKKEG	65	TRUE	TRUE	TRUE	TRUE		Foldit	Koepnick_2019	FALSE	TRUE	TRUE	0.531844731	81.15085905	81.32820417	86.72307692	1.7733	4.6847706	81.1
R2x3_BP1_A3	NIVVIVLNTNEEELEKFREEVEKKGLTVRTVKTTDEARKLLKKLIEEHNTRFVIVVVSDREWARKFLEEVKREGRQIIIIFYSTNEELLQKFEQDIESQGVRVRRVRTRQEFKKVLEDIEKEI	123	TRUE	TRUE	TRUE	TRUE	FALSE	R2x3_BP1_ A	Koga_2021	FALSE	TRUE	FALSE	0.240137864	81.54318805	82.38942989	71.69918699	1.775	4.4637346	70.62491882
H6_fold-C_Paul	GQEARDAAREMLKEVERSPSVMKTVVEMARERAREEGQSPDQLKEIAREIEENVRRALELWRRGNSEKAEKVMEKVLKSPAFKQAMEMLEEQEPNNPEMNKVIELAKRASRG	112	TRUE	TRUE	TRUE	FALSE		H6_fold-C	Sakuma_2021	FALSE	FALSE	TRUE	0.703390303	91.89877073	91.48277862	89.51785714	1.5815	3.0914154	85.92948009
HBI_b_18	MGRCEAVRLPGTWKFDVTAEDGSQFTGKVTVQPDSCDTVKITFNGTQSDGKPATGQGTLTMTSPETVKITVTYSDGKTFTGYVTLRTPTQFQVDATANDGTKSTGYMRRTE	111	TRUE	TRUE		FALSE		HBI_b	Dou_2018	FALSE	FALSE	TRUE	0.551753381	88.2304088	89.08646357	82.2972973	1.5948	4.6192183	83.80659905
HBI_b_15	MGTAAVQFLPGTWKFDVTAEDGSQFKGKVHIQPDSPDTVKVTFNGTQSDGKPATGQGTLTMTSPETVKLQVTYEDGKTFTGYMTLRTPTQFQLDAKANDGTKSTGYMRRTE	111	TRUE	TRUE	TRUE	TRUE		HBI_b	Dou_2018	FALSE	TRUE	TRUE	0.519593363	91.70694287	90.68407575	79.01801802	1.6667	4.0119567	88.51135613
Di-III_8	MRLKYQSDDDNKMLQLMKDAIKNGKELEFKFTDTNDDQIKDFLKKAEDLARKSGVQIKLKTEGNDYEVNLRG	72	TRUE	TRUE	TRUE	FALSE		Di-III	Koga_2012	FALSE	FALSE	FALSE	0.189901114	80.8446822	82.14126342	69.125	2.1978	6.1536255	79.09183051
R2x3_BP1_A6	NVVVVVLSTDRRRLEELSDVIKKDGFKVRTVRSPEELKRSIEELLKKYNANFVVVVVDDREFAERAIRFIKEQGATVLIIIYDDNKEQLEEFSEEVERRGFEVRKVDSPDSFKDSLEKLIKEV	123	TRUE	TRUE	TRUE	FALSE		R2x3_BP1_ A	Koga_2021	FALSE	FALSE	FALSE	0.323572596	73.98992694	75.4982718	79.28455285	1.8896	5.8364215	68.33858685
BH_6	PERREIRLSPGERYTFTVDTPVQFRVEKPVRVRYDGTETELKPGSHLRLPPGTSITFEVDTPVRFEIQRN	70	TRUE	TRUE		FALSE		BH	Marcos_2018	FALSE	FALSE	FALSE	0.491000137	86.76303762	88.48892621	79.77142857	1.5884	3.6710794	83.01468966
NF1-12	GDLDNMEKRAKELSPSVQIYRVTTPDEMEEAVQRVKNTGAQVVILVYTSSGRLIIFAVTNPEIADRIKEDAKRQNPSAQLVRLEGASPDQIRQQIEDLLRG	101	TRUE	TRUE	TRUE	FALSE		NF1	Minami_2021	FALSE	FALSE	FALSE	0.260429677	81.72605023	83.94230334	71.16831683	1.8753	4.015295	87.07823678
2002922_1013	SEEDKKELKKTEKKVREELKKGNKDSHVRTEVQGDDYRMEINVRIKDNSLEVRLQLKNVHEDRREEIERLMEEFKKSLKN	80	TRUE	FALSE				Foldit	Koepnick_2019	FALSE	FALSE	FALSE	0.350691423	84.36171207	85.5702487	76.725	1.81	4.9564195	83.05
HBI_b_08	MGTAAVQFLPGTWKFDVTAEDGSQFTGKVTVQPDSPDTVKITFNGTQSDGKPATGQGTLTMTSPETVKITVTYSDGKTFTGYVTLRTPTQFQVDATANDGTKSTGYMRRTE	111	TRUE	TRUE	TRUE	FALSE		HBI_b	Dou_2018	FALSE	FALSE	TRUE	0.611430896	89.85216783	88.83908768	84.15315315	1.5677	4.541188	86.29694245
2003485_1029	GEVNVTITVERERKEKVDREVEKMVREIQELIKRLSNNIRVDIEVNTHNGRTEIRVHVEVTEERLEKDVREMVEQVRQKS	80	TRUE	TRUE		FALSE		Foldit	Koepnick_2019	FALSE	FALSE	FALSE	0.08472771	75.85604555	78.95608067	64.2	2.1948	8.467917	86.02462798
2002990_s006	SERELREWKKELKRLMEETKKRSTGRVEVDIRIDKDNNEVEVELRVRLSDNDEVRLEIRVRTDEDLERRREEIERTTEEIERKE	84	TRUE	FALSE				Foldit	Koepnick_2019	FALSE	FALSE	FALSE	0.215940635	85.65242529	87.7970774	63.89285714	1.6134	4.997428	86.95616644
Pl2x3_BP_10	GTVVIVVSDDEEILEELRKKVEEQDPNVVTTRVDDENKVKEVIEKAIKQGRPVVIFIRGATEDVVKNIVEYLQKQGVRVLVIIVDQDDKKLKRIYDTLKKEGVDVRVTDNRDEAIKRLLELLDKL	125	TRUE	FALSE				Pl2x3_BP	Koga_2021	FALSE	FALSE	FALSE	0.182076633	87.17806593	87.08690331	66.96	1.4578	4.140766	81.45433794
CA01	PEQMAEEIRQALEKILKQLENEIEIARNAGDDEREDRYRIAYLAALEAYRLLAEGVRIPEAVQRAAAYLASMGYPHYAELFRAKGEELVKRLLEGKVTGEEFARQLVFYPAQAV	114	TRUE	TRUE	TRUE	TRUE		CA	Jacobs_2016	TRUE	TRUE			94.2988689	94.62527404	93.93859649	1.4415	2.9315896	92.01021739
R3x3_BP2_11	KKVVVYSSDDEILERIVERIKELGIEVYLLLDNKDKKQLEELLKRLRSQGFNVRQVNDVNDAEDWIEKVNVDIVVIITNDEEIIRKLIEKAKELGVQILVIYKNDDKDQLEQIRKDLESEGIEVREVSDKQKLIELVEKFIEKI	144	TRUE	TRUE	TRUE	FALSE		R3x3_BP2	Koga_2021	FALSE	FALSE	FALSE	0.275619356	85.64111987	86.96074199	73.61111111	1.5229	4.4562693	71.10094403
R2x3_BP1_A7	RLLVMVFTSDKKLVEEIKREVERRGFRVRDVQSPDELRRDLEKLLREHNAQFVIIVVTDKEWAKEALKKAKEEGVQIFLILWDTNEDELRKFREEVERKGVDVRTATSPDDVKDIVREFLERV	123	TRUE	TRUE	TRUE	TRUE	FALSE	R2x3_BP1_ A	Koga_2021	FALSE	TRUE	FALSE	0.225064263	84.20573725	84.68547246	71.6504065	1.8598	5.0725536	76.24887392
2003382_s005	EFRLTSGRNDDVREYLKQRLKEGTTVEVRIDNGSDKQIEEIIRDLEEQTRRDGGELDVEKRNGDVRIEIR	70	TRUE	TRUE	FALSE	TRUE		Foldit	Koepnick_2019	FALSE	FALSE	FALSE	0.176741983	75.84990637	81.84432575	69.67142857	2.2694	6.8919625	73.13656357
BH_6_ss1	PERRCIRLSPGERYTFTVDTPVCFRVEKPVRVRYDGTETELKPGSHLCLPPGTSITFEVDTPVRFCIQRN	70	TRUE	TRUE		FALSE		BH_6_ss	Marcos_2018	FALSE	FALSE	FALSE	0.489682187	83.86615406	84.15837112	82.78571429	1.69	4.6548424	80.26263251
2002990_0006	SIDVEIRVHTTDKENVRKLKEEVERLTKEHQGETHIEIREDNGEVEVRIELRNVSEETVEKVEREMRKMKKEIGGEVHIRIQKK	84	TRUE	TRUE	TRUE	TRUE		Foldit	Koepnick_2019	FALSE	TRUE	FALSE	0.415347855	85.69309706	85.71650527	77.3452381	1.76	4.2118654	77.87940341
NF5-03	GEDDEILQRAKDILKEDPNRKILIILNPDGKIELYEVTSEEDIKRIAKKAGISEELLRRILQSFRDGQYDLFFIAKTEDDERRARELKERMGKPVEILRG	100	TRUE	TRUE	TRUE	TRUE	TRUE	NF5	Minami_2021	TRUE	TRUE			92.38316574	91.46366779	83.44	1.4719	3.3476827	90.5268523
997523_0005	PDEELKKIEEERKKCEETSKELSKEGLKRGNEEEVKKCEKEMRKYIEKCKELLKEGKKRKKEGRNTRDECEKYREEIKKYREECKKLCEKLKKKG	95	TRUE	TRUE		FALSE		Foldit	Koepnick_2019	FALSE	FALSE	FALSE	0.212445023	76.91861104	78.95642738	70.16842105	2.0922	6.381964	76.36018541
2003048_0005	TEELKKELKKLEEKMKKVSEHRKIKEELKKDLERLKKKLGITEMHVRYDEDNRRLEIEIKTHNERIHTQG	70	FALSE					Foldit	Koepnick_2019	FALSE	FALSE	FALSE	0.136515871	91.5815236	92.63579358	81.38571429	2.4649	7.782865	73.20804959
Fd_5S_3	GKYEVIVQDEELAKRMEKRKPNATVTRQGNDYKVDLNSEKIMREILKEKPNATVTTRG	58	TRUE	TRUE	FALSE	TRUE		Fd_5S	Lin_2015	FALSE	FALSE	FALSE	0.429054497	82.67553038	82.44397322	82.70689655	1.9105	5.067916	92.27176596
R3x3_BP2_3	QKVVVFDDDDEILQKLVEKIRRLGIEVYLLLKNDDEQQLEELIKKLRSDGIEVRKVEDVEDAKEWIKRINVDILIILTDDEKIIEELIRLAQKLGIQIMVIIKNQDEDSLEKIQNKLSSKGIEVRKVSDKQQLIDIVEEFVRKI	144	TRUE	TRUE	TRUE	TRUE	FALSE	R3x3_BP2	Koga_2021	FALSE	TRUE	FALSE	0.359374252	84.35709763	86.94668963	79.77083333	1.6462	5.4345393	74.43698826
dcs_C_1_ss_cav3	SEEAKIAIELFKEAMKDPERFKEMCSPDTRIESNGQEYRGSEECKKYAEEMKKTHPTEVRVERYRSDGDRFEIELRVNSNGKTFRMEIRMRKVNGEFRIEEMRLHG	106	TRUE	TRUE	TRUE	TRUE		dcs_C_1_ss_cav	Marcos_2017	FALSE	TRUE	TRUE	0.550621724	90.63251557	90.87431445	86.0754717	1.6095	3.4787426	87.15695603
R3x3_BP1_3	SKIFVIFSSDPEILKELVKDIRENGVRVILVYRRQDQKDREKWIKEFKKEGVDVRTVQDKEKFRENVREIWERYPQLDVVIIVLSDNKDDLEDFIKEARERGVRVIVVYQSKDEERRREAYQEFKSKGVDVRTVSDKEEMKERVKEFVKRV	151	TRUE	TRUE	TRUE	TRUE	FALSE	R3x3_BP1	Koga_2021	FALSE	TRUE	FALSE	0.328605224	90.38842248	91.44158784	75.17218543	1.6451	3.964558	82.06699846
Pl2x3_BP_7	GTVVIVVSRDERILEELLEVVLKSDPNVKTVRTDDKEKVKEEIEKARKQGRPIVIFIRGATEEVVRDIVEYAQKEGLRVLVIMVDQDQEELERIYEQLKKDGVDVRVTDNEDEAKKRLKELLEKV	125	TRUE	TRUE	TRUE	TRUE	TRUE	Pl2x3_BP	Koga_2021	TRUE	TRUE			88.64039155	89.33557788	68.592	1.6016	3.8218596	83.18738492
K5	KILIVDATDKDEARKQVEQLAREGATQIAFRSDDWRDLKEALKKGAKILIVDATDKDEARKQVEQLAREGATQIAFRSDDWRDLKEALKKGAKILIVDATDKDEARKQVEQLAREGATQIAFRSDDWRDLKEALKKGAKILIVDATDKDEARKQVEQLAREGATQIAFRSDDWRDLKEALKKGALEHHHHHH	192	TRUE	TRUE	FALSE			K	Huang_2016	FALSE	FALSE	TRUE	0.517068451	89.8001184	91.3778212	80.52083333	1.4435	4.729173	79.73953428
997791_1027	PELEKLKEELKKVQKELEKIKKEGRGPEEIKKIEEKLKKIEEEVKKIEKDPRSEKVEEVKRRLKKLLKEIEKLQK	75	TRUE	TRUE	TRUE	TRUE		Foldit	Koepnick_2019	FALSE	TRUE	FALSE	0.462416483	88.06572056	88.12004855	84.16	1.4815	4.6686406	85.46697348
Cb_short_3	MHMPEYTLRLEYDGKELTVYWSGDTIEIVSGNKRLEVRKDPSNNVFRLEHNGQELTVKEEKDNKVFRVTYNNRKTLRLQSEEGSLE	86	TRUE	FALSE				Foldit	Koepnick_2019	FALSE	FALSE	FALSE	0.052588029	67.0933262	87.87077181	51.44186047	2.0328	8.9860325	63.3497493
H6_fold-C_Melvin	GDDAKKMARKVLEIVTKSPDVMKTLIKRAEERLEKEGRSDEDKQRWRETIKKKVQKAIELQKEGNEEKAEETMEEVLKSPAFKQAVEMLEEQEPNNPEAQTLRRAMEEAERG	112	TRUE	FALSE				H6_fold-C	Sakuma_2021	FALSE	FALSE	TRUE	0.562510271	87.78950969	87.26060065	85.22321429	1.6892	4.1998377	83.8101427
P8_neg_ssbond	MCGDEEEYELESHGDTYELESGDKELRFEEHGDKFRVELDYGDTRFELELQRHGDTWELDLRSGDREERFEFEESGDRFRVEVYCIEGS	89	FALSE					Foldit	Koepnick_2019	FALSE	FALSE	FALSE	0.100094546	65.15167738	65.13891083	58.11235955	1.8236	8.390822	79.576313
Di-I_9	EAEVRFRMDDYDGLVKAIQRMIEEAKRANGTITKTITGDDVDIRITNITEREAKEIFREAQRLAQEFNGTVTKTYT	76	TRUE	TRUE	TRUE	FALSE		Di-I	Koga_2012	FALSE	FALSE	FALSE	0.371495939	92.58317972	93.70921724	70.93421053	1.6792	2.293678	89.90930195
R3x3_BP1_9	SQIFVVFSSDPEILKEIVREIKRQGVRVVLLYSDQDEKRRRERLEEFEKQGVDVRTVEDKEDFRENIREIWERYPQLDVVVIVTTDDKEWIKDFIEEAKERGVEVFVVYNNKDDDRRKEAQQEFRSDGVDVRTVSDKEELIEQVRRFVRKV	151	TRUE	TRUE	TRUE	TRUE	TRUE	R3x3_BP1	Koga_2021	TRUE	TRUE			86.45769623	87.19293736	78.33112583	1.6523	4.7291794	79.73867079
R2x3_BP1_A9	LIFVVVLNTNEDDLKKFEEIVKREGLTVRTARDPDKAKDLLKKIVKEQNIQFVIVVVSDKEWAEKMLRVAKEEGVQVIILIYDNNEELLEKFSKELASQGVRVRKVTSPDEFERVIREIRDEI	123	TRUE	TRUE	TRUE	TRUE	FALSE	R2x3_BP1_ A	Koga_2021	FALSE	TRUE	FALSE	0.401898877	87.4174423	86.69410901	77.42276423	1.5776	3.1279497	72.62000986
BH_12_ss2	PIDCRIRMPPGSTFRVTIKTPVEVQVNKPVRVEYDGTRTELKPGSHLRIPPGSEIRFEVDTPVEFRFKVTDPETVKEMEEHAREHGLEYECRSD	94	TRUE	TRUE		FALSE		BH_12_ss	Marcos_2018	FALSE	FALSE	TRUE	0.521987073	89.86994873	89.32373407	81.35106383	1.7736	3.5187676	83.90704575
Fd_9A_7	LTIKVQVKIQAEDEDEAKKIVKKISQEVKRRIEDKRPNATITRTIRTRDGKIELEIKVKAESEQKIEELIKEIEKEIERVAKEEKPNATITRTVTREV	98	TRUE	TRUE	TRUE	FALSE		Fd_9A	Lin_2015	FALSE	FALSE	FALSE	0.228629784	85.90644039	84.84693797	69.37755102	1.8912	4.5048842	76.03812422
2003532_1022	TDDELEEIRQRLEKETDSEVRIENNGEKIRIEVETDGSRIVVLVRNGSQEELDRDRKRILKYLKKGETDVEIRRE	75	TRUE	FALSE				Foldit	Koepnick_2019	FALSE	FALSE	FALSE	0.237189796	81.35614539	80.29120676	69.77333333	1.7823	5.7727804	79.14435612
2003285_s008	EDLKELSRQTKEQLERNGIEEYEIRIRNGKLEIRVKKSSDETRKELQKVQEESKNRGQEVETKEE	65	TRUE	TRUE		FALSE		Foldit	Koepnick_2019	FALSE	FALSE	FALSE	0.442309575	82.20205759	81.66438079	81.03076923	2.0041	4.5676537	81.74781818
2003265_s008	TDELLERLRQLFEELHERGTEIVVEVHINGERDEIRVRNISKEELKKLLERIREKIEREGSSEVEVNVHSGGQTWTFNEK	80	TRUE	TRUE	TRUE	TRUE		Foldit	Koepnick_2019	TRUE	TRUE			84.22477777	83.39256442	78.8	1.9197	5.2473125	80.27709821
HBI_b_11	MGCRAASLLPGTWQVTMTNEDGQTSQGQMHFQPRSPYTLDVKAQGTMSDGRPIQGKGKVTCKTPDTMDVDITYSDGKQVQGQVTLDSPTQFKFDVTTSDGSKVTGTLQRQE	111	TRUE	TRUE	TRUE	TRUE		HBI_b	Dou_2018	FALSE	TRUE	TRUE	0.787496138	94.20572287	94.97148431	90.00900901	1.5316	3.1101856	91.83186683
Di-III_12	MQLKFKSDDKDKMLQWMKDAIKQGKELEIEIDTNDDNRLDEMKDLAEDLARKQGVQIEIREQGNTIEVRLKG	72	TRUE	TRUE	TRUE	TRUE	TRUE	Di-III	Koga_2012	FALSE	TRUE	FALSE	0.421771054	85.57406385	86.45675758	79.16666667	2.0076	4.539676	79.50949239
R3x3_BP1_10	KTVIILVASDKDILEKLFEEFRKRGIKVIVVVKLQDEKKLEKFVKDFRSKGGEVRKVKTDDELLKVLEKIWRENPQWQLYFFVLDDDKNSLKKVIEKLRELGAKVIVIYKDQDDNKLEEVKQEFQSKGVTVKKVTSSEEALKVIKEIVEKI	151	TRUE	TRUE	TRUE	TRUE	FALSE	R3x3_BP1	Koga_2021	FALSE	TRUE	FALSE	0.289353199	79.10920857	79.55480399	76.53642384	1.7101	5.457732	77.1954502
NF5-06	GNEDEARERIRKIEDEDPNAKIIIYLTPDGELRVQKVTSEDDVEEFLKKMGVPPELLKRILESLRNGEYDLFFIVRTEESEKRARKLKERLGKPVEILRG	100	TRUE	TRUE	TRUE	TRUE	TRUE	NF5	Minami_2021	FALSE	TRUE	FALSE	0.394924619	84.3056137	87.00666132	77.62	1.6247	4.3314857	88.8048063
D4	DILIVDATDKDEARKQVEQLAREGATQIAFRSDDWRDLKEAHKKGADILIVDATDKDEARKQVEQLAREGATQIAFRSDDWRDLKEAHKKGADILIVDATDKDEARKQVEQLAREGATQIAFRSDDWRDLKEAHKKGADILIVDATDKDEARKQVEQLAREGATQIAFRSDDWRDLKEAHKKGALEHHHHHH	192	TRUE	TRUE	FALSE			D	Huang_2016	FALSE	FALSE	TRUE	0.514484537	90.69725757	90.54850404	79.71354167	1.4459	4.4389224	80.92319355
R2x3_BP2_3	GKVVMVDDDQNILEEVKKRMEEEGYDVQTSNDPQSALDRLKRRNIDMIIISTDDLKKISEVAKEVLEEGAKVLVLTSDEKLKKSVQKQWPKIQTRQASDEEEVKDLVEQFVQEG	114	TRUE	TRUE	FALSE			R2x3_BP2	Koga_2021	FALSE	FALSE	TRUE	0.609998259	91.23585724	92.37761793	87.73684211	1.63	3.7434616	87.01947712
2003333_1013	ETDVNVGKTTMEVHSKDTNTELDIRNDRVRLRSTRLDEDELEKMRQEIKKDLKKSRHEEQLRRIVERIQKELEKK	75	TRUE	TRUE		FALSE		Foldit	Koepnick_2019	FALSE	FALSE	FALSE	0.004288083	68.03814405	74.69646153	68.78666667	2.5693	17.942104	64.4043036
P12_charge	MEQTLTLRSHGDKWSVRSGSNTLVVIQHNNRFLVTYNNQTLVLQTHGNRLRLTYGNKTVSIQRHGDTFRLTVTGGS	76	TRUE	FALSE				Foldit	Koepnick_2019	FALSE	FALSE	FALSE	0.073351062	63.40238486	61.92164976	55.98684211	2.0075	9.031289	76.39590461
1998925_s008	TLQVDSTREEEIKKIIEEVKQKGGEVEIRITGSGKKRIQEIMEEIKKEFERIGGQISVEDRDGNIRIQVQ	70	TRUE	TRUE	TRUE	TRUE		Foldit	Koepnick_2019	FALSE	TRUE	FALSE	0.221703176	71.58222556	74.34240975	62.11428571	2.0582	5.6037736	74.35832452
NF1-04	GNLEKIREAVRKVLPKARTLRVNSREDIERASKEIKKEGPRRILIIRSSSGHILIVISRSEEKLERMKQAAKKVEPDATLLEFRGQDPEKIEKEMRKLYEG	101	TRUE	TRUE	TRUE	FALSE		NF1	Minami_2021	FALSE	FALSE	TRUE	0.55903833	87.24084993	86.51468149	85.26732673	1.5629	4.237569	82.80338592
DA05	PDENIAKFEKAYKKAEELNQGELMGRALYNIGLEKNKMGKVKEAIEYFLRAKKVFDAEHDTDGARRAAKSLSEAYQKVEGSGDKGKIFQKEGESI	95	TRUE	TRUE	TRUE	TRUE		DA	Jacobs_2016	TRUE	TRUE			88.28059815	88.52375913	93.32631579	1.9276	6.0434694	84.7969016
2002308_0005	TRKVTGDGIRIELRGHRLEVDHNGQQHERTQSGSELRKEIDKIIEQLRKETNSESLKELEKVLEEMKKEV	70	TRUE	FALSE				Foldit	Koepnick_2019	FALSE	FALSE	FALSE	0.232077572	85.76966279	79.62408536	69.84285714	1.866	5.3815675	65.76852686
NF2-03	TKIHAEGPNGETRTYTATSEEEAEKIIRELVKRGIQRIELQGASEDLLRKMEEIARRAGIEYRTDG	66	TRUE	TRUE	TRUE	TRUE	TRUE	NF2	Minami_2021	FALSE	TRUE	TRUE	0.595683245	89.6215151	89.76230514	86.75757576	1.7213	3.5601385	82.71979127
2003594_S603	TLVVFHNGHVVWLRNTSEEFQRRVEEYVRRQGGEVHKNVSEDRLKEIFKRVLKQGGTVWIFIWNSTEEEQRRVEKIQREVGVERMHLHTNGSLDDVFKVI	100	TRUE	TRUE	FALSE	TRUE		Foldit	Koepnick_2019	FALSE	FALSE	FALSE	0.361325958	76.14436688	85.74839756	79.88	1.7882	6.0655212	74.36014134
CA08	AQELKEQAKRALKEGKGPEALRLIAKALKDEGLDRAAAKAEELAQRAEEGKVTLEEALKRALRQALQERGEESKFDEELNKIK	83						CA	Jacobs_2016	FALSE	FALSE	TRUE	0.658195597	79.09273353	77.53339511	91.46987952	1.4595	4.4730153	82.66509202
Rsmn2x2_5_1	IVVVIVTTEEEERRVKERVPKADVLRVTTKEEAEKVAEKLKRKGVQYVVFVGVDDNIIDEIKQRANVQVRRVDDENKLKDVVEKLLG	87	TRUE	TRUE	TRUE	TRUE		Rsmn2x2_5	Lin_2015	FALSE	TRUE	TRUE	0.648718824	89.34888638	89.31563694	87.43678161	1.4519	3.4112146	87.80466006
H7_fold-K_Mussoc	GDEDKEKLKREAERALSEALSEFEKQGKITPETLKRLAEEIAEAALAQQQGDSERLEKAARRFAETLLRALKESGASAEEIEEAIERIRKALSKAPSPQLQKLANSPQWQTALQEAIKKARQEKKEKG	128	TRUE	TRUE	TRUE	TRUE	TRUE	H7_fold-K	Sakuma_2021	TRUE	TRUE			93.24513981	92.83821274	90.625	1.4176	3.4090576	87.0659663
2003265_S714	TEEMRERMRQGQRITIRLENQSEQQIKEVLKLLLELDVTKITIRIKGQEHTVNNVTREELKKLMKEILKENSSEVEIRLE	80	TRUE	TRUE		FALSE		Foldit	Koepnick_2019	FALSE	FALSE	FALSE	0.204180752	80.57991111	81.92368339	67.9375	1.854	6.04994	70.0776304
R3x3_BP2_1	KKIVVFDDDDEILKKLVKKIRELGIEVYLLFKNEDEQELKEIIKKLRSDGFNVRKVNDVEDAKEWVERINVETLIILTDDEEIIRKLIEKAEKLGIEIMVLIKNQDEDELEKLQNNLSSQGIEVRKVSDRNELIQIIEEFVKKL	144	TRUE	TRUE	FALSE			R3x3_BP2	Koga_2021	FALSE	FALSE	FALSE	0.250527741	78.98808138	75.79050026	75.16666667	1.5977	5.8870463	70.17436197
2002949_0000	TELEKHREELKEFLKKEGITNVEIRIDNGRLEVRVEGGTERLKRFLEELRQKLEKKGYTVDIKIE	65	TRUE	TRUE	TRUE	TRUE		Foldit	Koepnick_2019	TRUE	TRUE			86.55732961	85.96588391	90.89230769	1.6011	4.093937	89.02570909
H6_fold-C_Max	GEEAKKAAEEVLQLMDKSPDLMQQVIEEMKKVWKNKGASPEQLEKQERKVKTLVEEARKRKEEGNEEDARKVMLEVLKSPAFKQAVKRVEEQEPNNPEAKRLLELAERASQG	112	TRUE	TRUE	TRUE	TRUE		H6_fold-C	Sakuma_2021	FALSE	TRUE	TRUE	0.722190698	91.34236833	91.30272169	91.08928571	1.535	3.4372952	90.14116408
Fd_5A_9	VRVRLTSTDQEKAEKIARDIRDKWPNATVTRTNGEIDVESQSDDDAKRIEEEMEKQQPEATVTTTG	66	TRUE	TRUE	FALSE	TRUE		Fd_5A	Lin_2015	FALSE	FALSE	TRUE	0.558338492	91.27007992	91.32455222	83.98484848	1.9092	2.8893023	85.86526616
2002089_0001	ETRLRVETNGIEVEVRIHNGEVRVRVDIQGDERKGGDIDNQNGHVEINLNLGNHHIRIEYHNGEVRVEVR	70	FALSE					Foldit	Koepnick_2019	FALSE	FALSE	FALSE	0.095769627	69.14416274	71.53488051	62.54285714	1.9168	8.71222	78.2941331
P8_pos_ssbond	MKGCKRKYTLDRHGDRWRLKSGNFQFEFKKHGDKFKVKVKYGNRKYKFKLKRHGDRFKLKVRSGNREYEYYFYRHGDKFKVVVKCRDGS	89	FALSE					Foldit	Koepnick_2019	FALSE	FALSE	FALSE	0.183018502	77.53643544	80.56504275	60.34831461	2.1086	5.4119015	73.79845269
2003048_S697	REDELLKEIERVIREVKKQNKERVDLKLDYNGVEIQINVEDGRVEIRVRNSTDETEKFREKMKKRIKEVL	70	FALSE					Foldit	Koepnick_2019	FALSE	FALSE	FALSE	0.411351667	81.53866416	81.7978918	83.95714286	1.8017	5.5582414	73.38083333
D7	DILIVDATDKDEARKQVEQLAREGATQIAYRSDDARDLKEALKKGADILIVDATDKDEARKQVEQLAREGATQIAYRSDDARDLKEALKKGADILIVDATDKDEARKQVEQLAREGATQIAYRSDDARDLKEALKKGADILIVDATDKDEARKQVEQLAREGATQIAYRSDDARDLKEALKKGAWLEHHHHHH	193	TRUE	TRUE	FALSE			D	Huang_2016	FALSE	FALSE	FALSE	0.449636844	88.97397619	89.86693205	77.83419689	1.522	4.6968904	80.68148294
2002243_1016	TKEIHIDNGSDELKKEVEKLRERQEKGNHDIQIEERNGHITIRVTNGDEEIKEIMKKLEEQLRKE	65	TRUE	TRUE	TRUE	TRUE		Foldit	Koepnick_2019	FALSE	TRUE	FALSE	0.477186055	87.58984328	87.93148878	83.92307692	1.694	4.3455777	86.4253945
Di-III_9	DQYKFTSKDKDELLDWMKKMIQQGKRLEMEFRDTDDNKLKQFWEDIEREAKKQGVQIEYEQQGNTIEIRIQG	72	TRUE	TRUE	TRUE	FALSE		Di-III	Koga_2012	FALSE	FALSE	FALSE	0.171568079	86.88614515	86.94982781	62.125	2.0444	3.9739726	80.1589533
2002089_1029	ELRVRHETDGLEVEIRVSDGDIQVVVVVNGKKVEGGDIQDKDGRVEVVLEIDNLRIKMRLEGGTIEIRLE	70	TRUE	TRUE		FALSE		Foldit	Koepnick_2019	FALSE	FALSE	FALSE	0.157629374	80.08865525	81.01205417	61.17142857	1.8683	5.977703	72.13521739
R2x3_BP1_A16	RIVVFVLNLDKKLLEEMKREFEEKGIELRSVTNPDDLIKRAEEVVEKKQARVLIVLVNDKDLAKKVAESAKKLGVEVIVVIITTDRREIEELYEELRKENVRVYSFKTPKKAIERIREDAEEL	123	TRUE	TRUE	FALSE			R2x3_BP1_ A	Koga_2021	FALSE	FALSE	FALSE	0.278702242	83.1582968	82.17865481	74.23577236	1.5572	4.6241612	76.05359252
dcs_F_5	DEDEKMKEIVKQFLELIKREDPEELRKLLSPDTRVTFNGRTYTGPEEFAKELQEMRKRGVRFQFTIKEVRTVNGVMKIRFEVQVTVNGVTYRSEVTIQIRVENGVIKEVTIQFSPKLQEAIEGGS	125	TRUE	TRUE	TRUE	TRUE		dcs_F	Marcos_2017	FALSE	TRUE	FALSE	0.456393387	89.37247083	90.37168651	80.952	1.5649	3.589744	78.71399024
2003308_0009	KKDEIRKSIKEVKKEVEKQDSSGEVEIRESNDHIQIRIRSGNSEIEVRIHLRKNTVDIQIDNSRKESSERIRRRLEELRKRIESQ	85	TRUE	FALSE				Foldit	Koepnick_2019	FALSE	FALSE	FALSE	0.151133628	72.93562688	70.10184151	69.69411765	2.0129	7.8855877	74.34569638
Rsmn2x2_5_7	TVVVLVSTEELERRVKKKVPNVKVRRFETEEDIKKIIKELKEEGVQRVVVVGLDEERVQRIRQQANVDVYEVRSEDRLEDHLKNVQG	87	TRUE	TRUE	FALSE	TRUE		Rsmn2x2_5	Lin_2015	FALSE	FALSE	FALSE	0.280044111	81.92335017	82.10760267	74.49425287	1.7602	5.503889	81.27325035
NF7-03	GTTRQYDVDENPETVEKLIRIAGIPKEELDRADIIVFILSRSEEKARRLKKKIQSLGADRIQIINVDENSEEVKRFAKTAGISEEELRKSEYLIIVISKTKDEAKRLSEEIKKQG	115	TRUE	TRUE	TRUE	TRUE	TRUE	NF7	Minami_2021	FALSE	TRUE	FALSE	0.386017042	87.93470006	87.43898495	76.23478261	1.6362	4.138687	81.91252688
Fd_7S_3	GTYQIQLTSSSEREIRRLLEKIRKEYPSAQSTETTTNGKWKLRIRTSDEKKIREVLDKLRNDVPSAQTRETTTG	74	TRUE	TRUE	FALSE	TRUE		Fd_7S	Lin_2015	FALSE	FALSE	FALSE	0.283979199	87.93363865	88.55391875	73.05405405	2.0361	4.208307	88.54181518
R2x3_BP1_B2	KFLLIVLSEDNREREEWEETLQSLGYDVRTVSDPESAVRKIREILRRRQLQLVVVLTSDTQVMETLLKTIRRAGSTVFILLKDDDENSLEKVLRRLSSVGIDVDKVSSPDQINESVERFSRKL	123	TRUE	FALSE				R2x3_BP1_ B	Koga_2021	FALSE	FALSE	FALSE	0.166032928	76.24282377	76.50174691	70.56097561	1.9982	6.546021	68.62750996
dcs_A_4	PSEEEEKRRAKQVAKEKILEQNPSSKVQVRRVQKQGNTIRVELEITENGKKTNITVEVEKQGNTFTVKRITETVGS	76	TRUE	TRUE	TRUE	TRUE		dcs_A	Marcos_2017	TRUE	TRUE			91.16556315	91.28670716	89.07894737	1.68	3.435002	88.59788177
NF1-10	GSADQIIEDAQRQSPSVQVRKVSTPDEMDQAVRDVKNTGAQVVILVYTSSGELLIFAVTDPEDARQIEEDAKKRNPSAKVVRLEGKPPDEIKKQMEKLLRG	101	TRUE	TRUE	TRUE	TRUE	TRUE	NF1	Minami_2021	FALSE	TRUE	TRUE	0.516987717	73.85450847	72.64747114	88.56435644	2.0937	3.8737757	88.77530612
dcs_F_9	DPAEQAREIVRQFLELIQRRDPEELRRLLSPDTRVTFNGRTFTGPERFAEALQELERRGVEMQYTIQEVQTENGRMSIRFEVQVTVNGQTYRSEVTIQIRVENGRIREVTIQYSPRLQEALEGGSGW	127	TRUE	TRUE	TRUE	TRUE		dcs_F	Marcos_2017	FALSE	TRUE	FALSE	0.432274694	88.81124435	92.52232025	81.23622047	1.6182	4.3001466	80.26710878
2003308_0005	EDESKKIEEMVRRLKEEFERKENTDLEIRIEIRHHNGNITIRIEVRLGKKNKTWEIEIRYHNHDQEWVERQRKELEERIRRYMKD	85	TRUE	FALSE				Foldit	Koepnick_2019	FALSE	FALSE	FALSE	0.099122653	71.63951464	71.14825711	66.25882353	2.0954	8.763802	68.36736911
Pl2x3_BP_1	GTVVILVSRNDNILDRLVEEILKRDPNIVTTRVDNSDKVKDEIEKLLRKGRPVVVVITGVTASDIKDIVRELKKRGVNVLVIYVNTDDDKLKKMWEELQKDGVRVRVTDNENQAIKEMLRLLDEL	125	TRUE	FALSE				Pl2x3_BP	Koga_2021	FALSE	FALSE	FALSE	0.27698269	82.82699931	82.72442304	74.888	1.6799	5.053238	73.7068254
BH_1	PETKTYRFTPGEEREYEFNTDVEVEVNHDMEITVNGQTQRYTPGTSVRVPPGSRVRIRVNDDVKVNWHER	70	TRUE	TRUE		FALSE		BH	Marcos_2018	FALSE	FALSE	FALSE	0.41576934	90.39011506	90.19859559	74.81428571	1.683	3.2742672	85.37439108
R3x3_BP3_10	RIIVVFVTDKQKLEDLWRILKEIGVDRIVILTSDEELLKKAKKLGADRIFLIKDEEIAARIAKDLGVDIVFSENKRFLEEVIRELKNVIILSNDTEIVEELQKRISDARVFDINDKQDFKDLIEKI	126	TRUE	TRUE	TRUE	TRUE	FALSE	R3x3_BP3	Koga_2021	FALSE	TRUE	FALSE	0.422534809	84.67585166	87.55435196	81.34920635	1.6306	4.6744714	81.63031731
NF6-02	GKLYEVDSPDSVEKIARELGLSEEQLRRIQKEFERAERKGKLVIVYLTSDGKVEIREVTSEEELEKILKKLGVDEEIIRRIKRLRKEGQIKLVIIEG	97	TRUE	TRUE	TRUE	TRUE	TRUE	NF6	Minami_2021	TRUE	TRUE			90.38591027	89.15036088	85.17525773	1.447	3.5402615	88.58163317
2003265_s003	TKREEDRIVETFKKMLEETKKKNQKRTTKDDNGIRLEYESETNRFRIEIGSQRHETTSSEREEETEKSLRESIKEILRRQ	80	FALSE					Foldit	Koepnick_2019	FALSE	FALSE	FALSE	0.219536189	86.24375263	87.62688379	66.8	2.1162	4.895817	74.65879009
Cb1_ff_pos	MHMPKRRYELKKDGRRYEVRVKGDEIEIRDGNRRWEVRRDPKTGRYRVRKDGKDWELEKDPKSGRFRIRDSDGKTLRIERRGSLE	85	FALSE					Foldit	Koepnick_2019	FALSE	FALSE	FALSE	0.147684946	76.03203521	76.30315699	63.97647059	1.8222	7.00543	74.31346414
2003205_0002	EVRIRVETTKDEQQERIRREVERSVREIGGNVHIRRNGNTVEIRVEVTKDEQKERVIKEVERVVREHGGNIDVQS	75	TRUE	TRUE	TRUE	TRUE		Foldit	Koepnick_2019	FALSE	TRUE	TRUE	0.526262424	89.30804192	89.73558903	82.26666667	1.5681	3.5121973	83.922064
Fd_5S_2	VTYKITITDKERMEELKKREPSATITRRNGEYEIELTDKDLMEEFKKEDPEVTITQTG	58	TRUE	TRUE	FALSE	FALSE		Fd_5S	Lin_2015	FALSE	FALSE	FALSE	0.406426855	88.20454706	88.13685545	78.17241379	1.8418	3.8809292	87.86222453
R3x3_BP3_8	RIVVVFVTDRQKLKDIWELLEEIGVDRIIILTSDKELKEEAEKLGADRIFLITDEELAARLAKDLGVDIVITENKKFAKKVIKELKNVIILSNDTELVEELQKEISDARVFDIETKDKLKELLERI	126	TRUE	TRUE	TRUE	TRUE	TRUE	R3x3_BP3	Koga_2021	FALSE	TRUE	FALSE	0.381809062	81.81094382	88.38659845	80.75396825	1.5508	5.26803	87.68247082
R2x3_BP1_A11	LIVVVILDTNEEELRKFLQIVKSEGFDVWIWKDPDKALQSLKDVLEKQNAQVVIVVVNNKELAEKALRVIKEVNFEIVIVIFSTNEDDLEKILRDISSRGVKLRRVKTSDEFERVLRELKKEI	123	TRUE	TRUE	TRUE	FALSE		R2x3_BP1_ A	Koga_2021	FALSE	FALSE	FALSE	0.195789403	77.37936122	79.94043397	71.82926829	1.7637	5.9879375	72.77959606
2003532_1020	TEEEWRRVKKELEKLFKKLGMEHFRIHFEQGEDHHRIRVETKNSTQEQRERVLERMKRLFQNLGLEDVDFEFHHS	75	TRUE	TRUE		FALSE		Foldit	Koepnick_2019	FALSE	FALSE	FALSE	0.343939886	81.41147279	80.97622651	77.90666667	1.9878	5.338976	80.30921922
2002713_0000	TDEDSKEMERIRQELEKRQREGDKETLEKLLRRLKELIEKSQRKEDSEDTKEYEKERQKYEKKMK	65	TRUE	TRUE	TRUE	TRUE		Foldit	Koepnick_2019	FALSE	TRUE	FALSE	0.064574284	83.98302089	85.57523379	78.76923077	2.1143	10.665262	80.59118674
Di-III_5	MRYRFRSEDKNQILKWMEEAIKKGKEMDFEIDSNNDDQLDEIRDKFKDEVQKKGVEYKIETQGNTLRLIVKG	72	TRUE	TRUE	TRUE	FALSE		Di-III	Koga_2012	FALSE	FALSE	FALSE	0.458522127	86.14323828	86.16584708	80.625	1.9459	4.3770533	84.23361702
Fd_5A_12	VRITVRSSDKERLDKIRDDIERRWPKATVTKTNGDLKIQAQTQEDAERIQKQIRRDDPNATVRTTQ	66	TRUE	TRUE	TRUE	TRUE	TRUE	Fd_5A	Lin_2015	FALSE	TRUE	TRUE	0.624198019	89.89186974	89.93189274	87.21212121	1.7345	3.198756	88.28067642
Di-III_11	SRIRIQTRDDEELRELVKRAAEQGIKVIIQIQDNDEKKLREIEEDAEKIARERGVQIKSRWQGSSLEIEIEG	72	TRUE	TRUE	TRUE	TRUE	TRUE	Di-III	Koga_2012	FALSE	TRUE	FALSE	0.321290407	86.10047022	86.2352271	74.25	1.6694	4.676311	87.28937815
BB3	MKTISQAFPGTWRFDVTSSDGSRWEGRVEVRPRTPTEFEVRFEGKSSDGRPFHGRGEVHVETPDKVEVRFRSSDGREYRGYMELKSPTELEFRFRSSDGKEFRGRLERRGGS	112	TRUE	FALSE				BB	Dou_2018	FALSE	FALSE	TRUE	0.591531009	89.54038867	88.53926419	82.75	1.5557	4.0604153	86.35523861
NF1-11	GTADDVMQDAKDQDPNAQVYKATTPDEIREAVKRIEKTGAQVVLIIYTSSGILILVAVTNPEDADKILKEAKKRNPNVTLVRLEGKPPEDIRKQAENVWKG	101	TRUE	TRUE	TRUE	FALSE		NF1	Minami_2021	FALSE	FALSE	TRUE	0.530723237	85.7879756	88.00365974	84.87128713	1.6052	4.530895	90.38078981
CA10	TEVMDRVRQALEDNNDTPQAKKILELLLEKLKRVLETNGYDNTSAEGEAAAQIGREAKVAEDLGLLSPEAAEKIRQEMIKIALKLDFPLKKIQQMLD	97						CA	Jacobs_2016	FALSE	FALSE	FALSE	0.156682075	76.83118018	75.69356232	68.90721649	1.6663	7.0493693	77.37952818
Di-V_11	SKIIVVYSSDKDKLKEIAEKIKETGLEVYILLSDTDEKKLKKWLDEIKSQGVEVREIRDDDDLKEWLDRIKKKRPQLEIREVTDKNQAEDILKKLKKEG	99	TRUE	TRUE	FALSE		FALSE	Di-V	Koga_2012	FALSE	FALSE	FALSE	0.072176349	83.48376637	80.69437151	57.04040404	1.8026	6.923548	67.22498789
BH_12	PIDVRIRMPPGSTFRVTIKTDVEVQVNKPVRVEHDGTRTEYKPGTHLRIPPGSEVRFEVDTDVEFRFKVTDPETVKEMEEHAREHGLEYETRSD	94	TRUE	TRUE		FALSE		BH	Marcos_2018	FALSE	FALSE	FALSE	0.499195425	89.4585434	89.05458146	80.57446809	1.7581	3.6852405	82.23123217
dcs_D_4_ss1	SPCKEESKLVEEFMKLMEQGDPEEMKKLISPDTRLERDGEEYNGEEVRQFWEEEMRQGLKFQVREVTTQGCKVRIRVQVQKNGTTTQVQFEVEMRDGRIRRITVHERG	108	TRUE	TRUE	TRUE	TRUE		dcs_D_4_ss	Marcos_2017	FALSE	TRUE	FALSE	0.334245106	90.65441774	91.72969927	76.87037037	1.8146	3.8878849	83.11124583
NF8-10	GTIIIIFSTNPEDVKTIYKKLGVTRLTRSDNEDEARKRLSEEIKRENPNAKIISTTTPDEAKREQEQQGATRIILVEIG	79	TRUE	TRUE	TRUE	FALSE		NF8_2	Minami_2021	FALSE	FALSE	FALSE	0.125473201	90.92139112	90.29444476	55.11392405	1.6379	3.5624242	90.12907937
R2x3_BP2_7	GKVVFLSDDQEIIEEVSKKAEEEGYDIQTSNDKKEIIDRLKRRNIDMIIVKTEDKESISEIIKQVLDSGAKVLILSSDENIIESIRKQYPKVETRRAQDKEEVKDAVEEFLKEG	114	TRUE	TRUE	TRUE	TRUE	TRUE	R2x3_BP2	Koga_2021	FALSE	TRUE	TRUE	0.52496873	91.78308027	96.2036587	82.28070175	1.621	2.9018407	92.55386364
K6	KILIVDATDKDEARKQVEQLAREGATQIAYRSDDARDLKEAWKKGAKILIVDATDKDEARKQVEQLAREGATQIAYRSDDARDLKEAWKKGAKILIVDATDKDEARKQVEQLAREGATQIAYRSDDARDLKEAWKKGAKILIVDATDKDEARKQVEQLAREGATQIAYRSDDARDLKEAWKKGALEHHHHHH	192	TRUE	TRUE	FALSE			K	Huang_2016	FALSE	FALSE	FALSE	0.478757766	90.94227455	91.42527485	78.875	1.5264	4.701835	84.33581274
HBI_b_09	MGRAAVQFLPGTWKMTSHYEDGTQMQGHVHVQPRSPDTVDVTVTGKASDGKPMQGQGKITVDSPDQVQWHLTSSDGTQAKGSSQIDSPTQLKLDLTASDGTRLTGTFQRTS	111	TRUE	FALSE				HBI_b	Dou_2018	FALSE	FALSE	TRUE	0.522047834	90.49313221	90.79654866	80.14414414	1.7244	4.270509	88.38504785
Rsmn2x2_5_3	KLVVVVSSQEEAKKVQEKVPNAQVRLVTTEEDAEKVAEEIRKRGIQNVVFVGVDEDLIKKIKQEANVQVYRVTSEDDLEKIVKDLQG	87	TRUE	TRUE	TRUE	FALSE		Rsmn2x2_5	Lin_2015	FALSE	FALSE	TRUE	0.552169685	88.51047423	88.52925978	83.32183908	1.4377	3.901722	88.95543353
NF1-16	GDIENIIKDAKKQSSSVQVEKVTTPDEAEEVVRRVEKTGAQVVVLVYTSSGLVIVFAITNPEIAKRIVQRAKEQNPSATVKRLEGVSPDEIQEEIERLLKG	101	TRUE	TRUE	TRUE	FALSE		NF1	Minami_2021	FALSE	FALSE	FALSE	0.458662583	76.97162328	80.21691977	83.10891089	1.7524	4.250279	87.43769821
Cb_short_2	MHMTERRVELRVDGETWTVKVEDRTGTITITSRNKKTFEIRKSGNTYSLEYNGQQLKVEQEDDNRKFRVKSGNKTWELQEKGSLE	85	TRUE	FALSE				Foldit	Koepnick_2019	FALSE	FALSE	FALSE	0.084476024	66.90650222	65.73491721	53.75294118	2.1698	7.834349	68.69882603
DA02	SDDVLKQMKKAIKKGDYKTAVKLGEKEVRLDPNNTDALYLAALAMFQLGANAKKDDDRLSYLDAARRLVEVAGLTDTSKMINDALKKAKEKADK	94						DA	Jacobs_2016	FALSE	FALSE	TRUE	0.781414187	97.11198189	97.17574043	92.24468085	1.6905	2.382669	91.39313187
Di-III_10	DRLKITSNDKDELLERVKEAIEQGIELEIEIDDTNDDKIKEILDEFEKLVKKSGVQIEIRWQGNRLELEIRG	72	TRUE	TRUE	TRUE	TRUE	TRUE	Di-III	Koga_2012	FALSE	TRUE	FALSE	0.190329202	86.87404409	87.10830834	63.04166667	1.7293	3.5842433	82.41683417
dcs_C_4	DDIEKMMKKFVQWMRDGNPEYVERMVSPNTKFRHNGQETKGSDIVREWMKKLLNMRVEVKRYRIKNGELELEIEFETGDRTSTVTFRLRLENGQMHLEEMEFRN	104	FALSE					dcs_C	Marcos_2017	FALSE	FALSE	FALSE	0.277759989	84.07903486	84.75232074	76.72115385	1.9168	5.813668	80.19271702
CA05	PFSEIGKFLGLAAKELQRGNLANAAVYIEKAAKEALKAGFKPMADYMNLAAERAKQGDYETACKELYKAILEMFKISTKEGKQAPPDGVEGFKILQDAHRSWN	103	TRUE	TRUE	TRUE	TRUE		CA	Jacobs_2016	FALSE	TRUE	TRUE	0.760856557	95.4598869	94.91206636	91.34951456	1.7174	2.4733627	86.97806492
2003265_0007	EVHVNIRVETTKDEQTKRVQKDVQETVEKLGGEVHIRRHGNLVEIEVRVTEDNWVKKLKESVRETVEKLGGRVEFHVQKR	80	TRUE	TRUE	TRUE	TRUE		Foldit	Koepnick_2019	FALSE	TRUE	TRUE	0.516050383	89.29793822	90.84958467	82.6875	1.7944	3.5029202	74.97957895
HBI_b_33	MGPEAINVLPGDWDVTFHSEDGSTFRGTVRMQPRTPDTVQVKMTGTVSDGRPSTGTGYVHVDSPHDVKFQMTMSDGSTATGTLKMDSPTQFTVRLTYADGFTAQGHLQRDG	111	TRUE	TRUE	TRUE	TRUE		HBI_b	Dou_2018	FALSE	TRUE	TRUE	0.620149893	90.33198357	91.15140029	84.64864865	1.808	4.0050325	89.62673008
997258_0001	SVEDEVKKEREKVREHVEELKKKDPEKGKEGEKLLEEAKKRVEDIKKGSHPEQRKQYREECKKYREECKKLK	72	TRUE	TRUE	FALSE	TRUE		Foldit	Koepnick_2019	FALSE	FALSE	FALSE	0.429717299	83.93336731	89.10811744	81.25	1.8016	4.740933	72.90628247
H7_fold-K_NewWave	GGSDRSDELRKQAEEAARKAFEEAKKRGVITPDAIKKVAEEIARAAELWRQGNTEEAEKAVRNAIKVILEAAKKSGASSQEVSDALERLRQALENAPSPEVQQLAKSPRFQQVIEEAEKEAKRIEKETG	129	TRUE	TRUE	TRUE	TRUE	TRUE	H7_fold-K	Sakuma_2021	FALSE	TRUE	TRUE	0.733993577	92.33897491	91.39832095	91.62790698	1.4292	3.7246203	89.01928144
Di-III_13	LTRTIEDQDTKDLLEWLKKAIDDGKRLKIRFQDTDDNQLKEFEQRIEDLAKEKGVQIKKRTQGDKLEFELEG	72	TRUE	TRUE	FALSE	TRUE	FALSE	Di-III	Koga_2012	FALSE	FALSE	FALSE	0.257275822	87.27520666	88.41006398	69.13888889	1.8867	4.242745	78.52519008
R3x3_BP2_8	QKVVVFSSDDEILKKLVKKIRELGIEVYLLLKNDDEKELKKLIQELRSDGFNVREVNDVEDAKDWVEKINVTNLIIITDDKKIIEELIKKARKLGIEIMVIIKNQDENELEKLQNELSSKGIEVRKVSSREELIRIVEKFVREI	144	TRUE	TRUE	TRUE	TRUE	FALSE	R3x3_BP2	Koga_2021	FALSE	TRUE	FALSE	0.251067968	82.38310743	85.1811349	74.73611111	1.6465	5.766461	67.63277544
2003265_S115	EIRIEIRVHREDLREKIIKLVKKIVKKESSSVDVQITDDNGKVLVVVRHDEEDQMERIVRKIIEQILRDHSEVEVRLEKR	80	TRUE	TRUE	TRUE	TRUE		Foldit	Koepnick_2019	FALSE	TRUE	FALSE	0.446987907	89.76006139	88.22657284	80.225	1.8445	3.8242688	84.21733728
HBI_b_12	MGPCNVQVLPGTWQFQVTFSDGQTSRGHVHVQPRTPTTVQVHFTGRSSDGRPFNGKGHMTCKTPTTVDVNVTQSDGATSTGKFTMKSPTTLDVRFTIEDGQTAQGQLHRQS	111	TRUE	FALSE				HBI_b	Dou_2018	FALSE	FALSE	TRUE	0.615390803	93.54181722	93.86088787	82.20720721	1.701	3.573658	86.91877069
D5	DILIVDATDKDEARKQVEQLAREGATQIAFRSDDWRDLKEALKKGADILIVDATDKDEARKQVEQLAREGATQIAFRSDDWRDLKEALKKGADILIVDATDKDEARKQVEQLAREGATQIAFRSDDWRDLKEALKKGADILIVDATDKDEARKQVEQLAREGATQIAFRSDDWRDLKEALKKGALEHHHHHH	192	TRUE	TRUE	FALSE			D	Huang_2016	FALSE	FALSE	FALSE	0.438913686	89.72289276	89.78668462	76.70833333	1.4842	4.7883067	77.75125811
HBI_b_13	MGGDLSKVVPGTWDLDATNEDGATIKGQIDIQPRTPDKFQLTSRGQYSDGKPMKGTGSFKLDTPTTVTVTFHLSDGRTIQGKLTVKTPTTLDINVTASDGSTSTGQVTRRE	111	TRUE	TRUE	TRUE	FALSE		HBI_b	Dou_2018	FALSE	FALSE	TRUE	0.526185268	87.41462103	88.03527035	82.67567568	1.7858	5.003839	88.11091456
NF8-04	GTILIFFSKSEETAERIAKELGATEIYKSDNEEEALRRLSKEIKKRNPNAEIRYTTNEDEVRKRQKNGQIDRLIIVILG	79	TRUE	TRUE	TRUE	TRUE	TRUE	NF8-1	Minami_2021	FALSE	TRUE	TRUE	0.698521594	88.20004917	88.72722135	91.94936709	1.4777	3.975019	92.45679567
P6_normal	MKLKVIRTRHGDKEYLILVSGNKKLEIEVQRHGDTLKLRLKSGNTEITLRWREHGSRFELELESGDTRKTLTVEKSGSTYLLDTQCGS	88	TRUE	FALSE				Foldit	Koepnick_2019	FALSE	FALSE	FALSE	0.116241977	93.20966733	93.47735204	53.85227273	2.0165	4.5499287	79.65887482
HBI_b_01	MGKNVAQALPGTWKVDLTQSDGSKYTGQITVKPTTPYTFDIKTRGTVSDGRPLTGKGKVTVKTPTTVDVTMTLSDGSTSTGKMTVDSPTQFKLDVTASDGTKATGTVQRQS	111	TRUE	TRUE	TRUE	FALSE		HBI_b	Dou_2018	FALSE	FALSE	TRUE	0.789985493	93.62836619	93.75956432	90.59459459	1.5071	3.3473945	90.93464461
2003532_0000	TRVEWDDDQDNNRYHIKIHLSEHNKTWHLEWQDQSKEQFERLLRELLERFRQETTNQEEQEKVREELRKFLEKYR	75	FALSE					Foldit	Koepnick_2019	FALSE	FALSE	FALSE	0.236658842	85.47579152	85.62428237	69.10666667	1.8855	5.2179255	70.9075436
HBI_b_47	MGPECHKVLPGTWDFNATNEDGATITGQLDMQPRTPDRVQVHSNGQYSDGKPVQGTGHVQCDTPTTVKFQVDLSDGKTIRGQLDLKTPTTVDITVTASDGSTSTGQLTRKE	111	TRUE	FALSE				HBI_b	Dou_2018	FALSE	FALSE	TRUE	0.705373575	89.55157272	93.08518333	89.26126126	1.6193	4.6764545	85.78630695
P8_normal_1	MTETYTLDRHGNKYRLTSGNKTFTFDQHGNTVRVELKSGNTTYTLTLSTHGNTQRLDVQSGNTQETYRFEKHGDTFRVEVERGS	84	TRUE	FALSE				Foldit	Koepnick_2019	FALSE	FALSE	FALSE	0.224263672	72.11623029	75.60732677	62.5952381	1.9167	5.696564	81.10602056
D12	DILIVDATDKDEAWKQVEQLAREGATQIAYRSDDWRDLKEAWKKGADILIVDATDKDEAWKQVEQLAREGATQIAYRSDDWRDLKEAWKKGADILIVDATDKDEAWKQVEQLAREGATQIAYRSDDWRDLKEAWKKGADILIVDATDKDEAWKQVEQLAREGATQIAYRSDDWRDLKEAWKKGALEHHHHHH	192	TRUE	TRUE	TRUE			D	Huang_2016	FALSE	TRUE	TRUE	0.597751864	91.76142702	91.99376542	83.28645833	1.4295	4.0030627	82.35488622
Di-III_14	LTRTITSQNKEELLEIALKFISQGLDLEVEFDSTDDKEIEEFERDMEDLAKKTGVQIQKQWQGNKLRIRLKG	72	TRUE	TRUE	TRUE	TRUE	TRUE	Di-III	Koga_2012	TRUE	TRUE			90.03307686	89.81580453	80.88888889	1.7738	3.6702132	88.55227656
Fd_9A_8	LQVKIEIRIQADDEREAEKIVEQILKEVEKRVEDNYPNATVTRQITRTDGEVQLRIKVKAETTEKARKIVEDIEKNIEEVIKKERPNATVTRRVQTEV	98	TRUE	TRUE	TRUE	FALSE		Fd_9A	Lin_2015	FALSE	FALSE	FALSE	0.336507092	87.06367712	87.45668137	75.41836735	1.8389	4.347251	76.49642327
Di-V_6	SVILVVISSDDEELRERAEKIRDQGIEVIVLLKDKDDDRLKDKIDKIKSQGVEVRQINDDDDLKKWLEEIKKKRPQLEIRKITDEDEFKKALEEAEKRG	99	TRUE	TRUE	TRUE	FALSE		Di-V	Koga_2012	FALSE	FALSE	FALSE	0.113221499	81.149508	82.39386885	61.15151515	1.8705	5.8764715	75.391691
NF7-06	GTVRRYDVDENSDQVKNLIKIAGLDPEKLKRSEIIVIIVVKTPEKLKRLSQQVKDLGADIIIEINVDENSEQVQRLADEAGIPPEDLKKAEYLIFVLSKTKDKAEQISRDLEKKG	115	TRUE	TRUE	TRUE	FALSE		NF7	Minami_2021	FALSE	FALSE	FALSE	0.304805058	88.42082043	89.19782938	71.53913043	1.6453	4.18408	82.61805677
2003414_1018	SEDEERIEKWFEKVVEDIQRDKSQHFQLDTGNIEIRIRVDGDEVEFEVRIDGRHLHLDIRNKDEDQLREQVRELIERLRRVRREH	85	TRUE	TRUE		FALSE		Foldit	Koepnick_2019	FALSE	FALSE	FALSE	0.248236587	86.31202222	85.18532393	71.61176471	1.9385	5.283803	81.33520107
R3x3_BP3_3	RIIVIIVTDEQKIEDMWEILKEIGVDRIVIITSNKQLAERAKELGVDRIFLLTDDELIAEIVKKLGADIVFSENRDIAKKIIRKLKNIIILSNDEQLVKELQKEASDARVFNVQTKQDFKDLIEKI	126	TRUE	TRUE	TRUE	TRUE	TRUE	R3x3_BP3	Koga_2021	TRUE	TRUE			89.59218077	87.7740313	70.80952381	1.4632	3.935342	83.09312561
R3x3_BP1_1	RKIFVLFNSDPEILEELVKKIREDGVRVILVYSRQDRKEREREIKRFRKKGIDVRTVEDKDKFRDNIREIWQRYPQLDVVIIVTSDNEDVLRDVIEEARKQGVRVFVIYQSKDEERRREAYQRFKSEGVTVRTVRDKEELKEEVERIVRRV	151	TRUE	TRUE	TRUE	TRUE	FALSE	R3x3_BP1	Koga_2021	FALSE	TRUE	FALSE	0.266861928	87.49410374	88.83521408	74.47682119	1.6408	5.299274	78.33885911
H5_fold-0_Elsa	GEEQKEIETLVELFAEAFREAKRQKKNGTPEEWARDAVEEAARQQGRSRKDVVEALTKYAQEQGRDELLKRLGITPEIYKVIQQIRKEEG	90	TRUE	TRUE	TRUE	TRUE	TRUE	H5_fold-0	Sakuma_2021	TRUE	TRUE			95.30561534	95.42918052	88.35555556	1.5073	2.6301563	89.60471545
2003205_s002	TLNLRIRGSSDETTERIRQEVEEEVRQHGGRVEIRLRNGEVEIRIEGLSDDQLEKIRQKIEERVKEIGGQFRTHG	75	TRUE	TRUE	TRUE	TRUE		Foldit	Koepnick_2019	FALSE	TRUE	FALSE	0.436498642	82.96748532	83.48869095	81.01333333	1.7455	4.7667766	80.65833603
DA05R1	ADENIAKFEKAYKKAEELNQGELMGRALYNIGLEKNKMGKAREAAEYFFRAAIVFYKEHDTDGLRRAAKSLKEAITAIPEEEGRKEAKEMAKKAEEWLQAEQNN	104						DA05R	Jacobs_2016	TRUE	TRUE			89.08944954	88.13233018	92.67307692	1.7739	3.213938	89.81779236
2002469_S848	VEVRVHNGEIDIRVNGIRVEVRNGRVEIVVNGQKVEVQGGNGHVHVEVGGVRVEIRNGRVRIEVNGVEVVLDNGQVHVHR	80	FALSE					Foldit	Koepnick_2019	FALSE	FALSE	FALSE	0.261175141	78.43596252	77.8914004	73.55	1.5615	6.413501	80.2181862
2003245_S385	EEVVVEIRIRVQREEKVRRLIKRILEEVKRESNSVEVHVETRKRNGEVEVHVRIRHDDKETIERLVERILREIKKLDKNSEVEVRTTTKR	90	TRUE	TRUE	TRUE	TRUE		Foldit	Koepnick_2019	FALSE	TRUE	TRUE	0.522754212	85.36747197	83.8560764	87.47777778	1.8104	4.4695654	84.94636481
2003455_0001	TVHVRLTNLSDEQLEKIKKMLEEYKKKFGVDMRIDIRDGEIEIEVRNISEEKERRIRETLKRLHN	65	TRUE	TRUE	TRUE	TRUE		Foldit	Koepnick_2019	FALSE	TRUE	FALSE	0.392793224	85.26193505	85.09089116	77.66153846	1.8734	4.462183	76.47213645
H6_fold-U_Kazi	GETERRAAERALEVLIRRATDPELQQAVKDLRKVLNTASPERQKRAAEKIFRALEAAAQGNKEKAKKLAEEAARVAGASPEIIRRLQKAVEKAQKRGIVKEARKAAQEVKENG	113	TRUE	FALSE				H6_fold-U	Sakuma_2021	FALSE	FALSE	TRUE	0.665696771	88.5774435	88.55913269	89.52212389	1.5835	4.0167847	92.74961407
R3x3_BP2_12	DKIVVFSTDDEILERLAEQIRRLGVEVYLLLKNDDDQELDDLIKRLRSQGIEVRKVNDVDDAIDWVKKIGVNILIIITSDEKIIRKLIEAARKLGIEIMVIIENQDEDELEKLQNDLSSQGIEVRKVSDRQELIQIIRDFIEKL	144	TRUE	TRUE	TRUE	TRUE	FALSE	R3x3_BP2	Koga_2021	FALSE	TRUE	FALSE	0.375280494	82.69807025	81.50398526	80.09027778	1.6367	5.127234	73.96895763
Fd_9A_12	VTVQLKIEIRADSEEKAEKIAKEIEKEIERVVRDQLPNARVTRTITRRDGTVQLEVRITANDEETVEELIKRIARDIERVLKKVDPNVTITRTVTRRV	98	TRUE	TRUE	TRUE	FALSE		Fd_9A	Lin_2015	FALSE	FALSE	FALSE	0.301598371	87.67444424	87.75734913	72.03061224	1.6837	4.137744	74.40397756
R2x3_BP2_5	GKVVFMDDDEEIIREVKKKAEEEGYDIQTSNDPNSVLDRLKRRNIDMIIINTKDEKKISSVAEEVLKEGAKVLVLSSDQNLIEQVAKDWPQIQVREAQDKEQIKDAVEEFIKEG	114	TRUE	TRUE	TRUE	TRUE	FALSE	R2x3_BP2	Koga_2021	FALSE	TRUE	TRUE	0.563907908	92.83434721	93.65321947	83.85087719	1.6055	2.8315485	89.21291304
HBI_b_28	MGPAAVQMLPGTWNITSTYEDGTTMQGTVHVTPESPDTVKVTVQGQASDGKPMRGQGHLTMQSPHQVQVRLTSEDGTQAQGVVKVDSPTQFQWDLTASDGVRLTGTTHRTS	111	FALSE					HBI_b	Dou_2018	FALSE	FALSE	TRUE	0.659849455	90.70316749	94.25478257	85.27027027	1.5637	3.8373432	82.80484337
2003205_S506	TVEVTVQIDTNDDEEMKEIVRKIVERVSREMSRETGTTTKEVELRKDNGDVELRIRVDSDNEDDKKKIEKWIRDQ	75	TRUE	TRUE		FALSE		Foldit	Koepnick_2019	FALSE	FALSE	FALSE	0.25072598	81.34465387	82.19686531	68.54666667	1.9059	5.2976727	81.64402889
R3x3_BP2_15	TKIVVFSTDDEILKKLAEKIRKLGVEVYLLLKNDDEQELQDLIDKLRSQGIEVREVKDVNDAIEWVKRIGVTNLIIITDDEKIIEELIKAAEKLGIEIMVIIKNKDEDELEKLQNKLSSKGIEVRKVSDRQELIEIIEKFIEEL	144	TRUE	TRUE	TRUE	FALSE		R3x3_BP2	Koga_2021	FALSE	FALSE	FALSE	0.283489885	82.14957748	82.70324764	76.61111111	1.5417	5.7425094	70.2142383
H7_fold-K_Jazzbird	GDDDRKKLEQTVEEAIRKALEDAVRSGAITPEAAERIAQEIAEAAAQWRQGNTEEAEKAARRAIKVLLEAARKSGASSDQISELLERIREALSNAPSPEVQQLAKSPRFQQVLKEAKKEAKRIEKETG	128	TRUE	TRUE	TRUE	TRUE	TRUE	H7_fold-K	Sakuma_2021	FALSE	TRUE	TRUE	0.748837397	92.24605448	92.19498512	92.96875	1.5741	3.4726787	91.4297281
HBI_b_19	MGPAAAQVFPGTWDFQFTAEDGSTFRGKVTFQPRTPTTLDVTMKGTQSDGRPLTGKGKVHVESPTTVQINVTYSDGRTIQGKLTVKTPTTVDVDARFSDGTKSTGKVRRTS	111	TRUE	TRUE	TRUE	TRUE		HBI_b	Dou_2018	FALSE	TRUE	TRUE	0.588958724	92.44192097	92.12790799	81.22522523	1.6569	3.5379155	91.39866667
HBI_b_51	MGCDKANQLPGTWKFDVTAEDGSQFTGKVTVQPDSPDTVKITFNGTQSDGKPATGQGTLTCTSPETVKITVTYSDGKTFTGYVTLRTPTQFQVDATANDGTKSTGYMRRTE	111	TRUE	FALSE				HBI_b	Dou_2018	FALSE	FALSE	TRUE	0.520588175	87.56207265	88.16915852	81.74774775	1.6543	4.903123	87.84555822
Fd_9A_1	VTIEVQVKVKADDRNEAKKIIDEIIKEIEEELRKQRPNVRVTRTVRTTDGTVQLEIRVKANDKEEAEKLVKQVEEAIERVLKEQKPNATITRTIRRTV	98	TRUE	TRUE	TRUE	TRUE	FALSE	Fd_9A	Lin_2015	FALSE	TRUE	FALSE	0.385996287	87.24338235	86.95776505	78.54081633	1.9386	4.281718	80.45849315
NF8-12	GTIIIIFVTDPNEAQRIYDELGATRIYKSRNEDEAREELRREIEEENPNATIISTKSEKEARKQQETQGATEIIIVLIG	79	TRUE	TRUE	TRUE	FALSE		NF8_2	Minami_2021	FALSE	FALSE	TRUE	0.673108585	90.46948851	91.50032456	88.69620253	1.4962	3.2077951	89.34221698
P6_thr3	MQIILIQSRSGDRFRVSLISGNKQLQLTVSQHGNKYRIQLQSGNKQYQLTLRSHGSKFTITVSSGNRRFTLSVSQHGSTYSVQQSHGS	88	FALSE					Foldit	Koepnick_2019	FALSE	FALSE	FALSE	0.104809612	90.43851865	96.11104898	55.34090909	2.0843	5.285281	73.91617816
DA09	PVDEWLKRAAKYLNNGQTKMAELEAAKVLAKEKDNAEALKRRAKARFLAGKLPEAIEDALLARARTDETEAKALELLIRKQIKG	84						DA	Jacobs_2016	FALSE	FALSE	TRUE	0.758189773	93.36126727	94.05325087	92.96428571	1.9371	3.014657	90.36060514
R3x3_BP1_6	SQIFVIFSSDPDILKQIVEEIRRKGVRVILVYRRQDRKEREKRLEEFKKKGVDVRTVQDKEQFRRNVQEIWRRYPQLDVVIIVLSDNEEDLEEFIREAREEGVRVIVVYQDKDEERRREAYQKFKSRGVTVRTVSDKEEMIREVTRIVRRI	151	TRUE	TRUE	TRUE	FALSE		R3x3_BP1	Koga_2021	FALSE	FALSE	FALSE	0.283346047	89.58413479	90.76161445	73.80794702	1.6435	4.499049	85.58586973
2003205_0006	SDEDLKKEVEKVRKEVEDKGQEKSTVTVHNEDDGKWMFVTVILKTGTVLVLIQENSSDEEQKKLKEKVKELLKRG	75	FALSE					Foldit	Koepnick_2019	FALSE	FALSE	FALSE	0.065347401	66.54386244	66.15224756	58.92	2.2069	9.337431	62.37325658
R2x3_BP1_B13	SYIVIVLTQNEKTRKELAELIKKAGYTVTRVNSPDELSKSIDEAYQKADYRVVVIVVSDPNKLEDAIRLIKDAGAPVLIIVKDQNERRLKEIAKKAKEAGYPVRTVSSPDNFKKTLEELVKRG	123	TRUE	TRUE	TRUE	FALSE		R2x3_BP1_ B	Koga_2021	FALSE	FALSE	FALSE	0.216194736	77.94254938	80.10464429	72.71544715	1.8851	5.756644	72.86587513
DA05R3	ADENIAKFEKAYKKAEELNQGELMGRALYNIGLEKNKMGKVEEAAEYFYRAALVFIKEHDTDGLRRAVKNMELANEKALKLGKEDAARMVLQYAEEAKKYL	101						DA05R	Jacobs_2016	FALSE	TRUE	TRUE	0.791904566	97.58015931	97.43500789	92.40594059	1.6858	2.1166909	89.47115621
R2x3_BP1_A10	LIVIVILDTNEKQLRIFLRIIKSKGLQVQIVQSPDKLLQQLKDLAEKQNARVIIIVVRNKELAKKAIELVKEAGFNIFIVIFDTNEEKLRKILEDLQKKGVRLYRVESPQRFKEVIEKIEKEL	123	TRUE	TRUE	TRUE	FALSE		R2x3_BP1_ A	Koga_2021	FALSE	FALSE	FALSE	0.185349918	74.39445244	76.76154213	72.09756098	1.9287	6.485327	72.70353635
HBI_b_05	MGPCAKTVLPGKWDLNFTSSDGTTFTGKMTVQPKTPDTVDVTIKGKQSDGNPTNGQGQLHVESCTTFTWDVTYADGKTFKGKTQLKTPTTLQVDVRAADGSKSTGYLTRKD	111	TRUE	FALSE				HBI_b	Dou_2018	FALSE	FALSE	TRUE	0.57000196	92.63382472	92.60856237	80.30630631	1.6613	3.5382164	88.92028674
NF1-09	GTVDDIIKDAQNLSPSVQVYEVSTPDEVKEAVERVKNTGAQVVILVYTSSGKLFLFAITDPEIARKIAEDAKKRNPNAKVKRLEGKPPEDIRQQMEDLLTG	101	TRUE	TRUE	TRUE	FALSE		NF1	Minami_2021	FALSE	FALSE	FALSE	0.40713664	85.33186124	86.631859	77.33663366	1.5982	4.0216103	85.82118471
NF4-03	GSERIYKIIKEIWETIKKENPKVKILIFILLTSDGTIEIIIVVISSNREEAQRIVEELQKRYPEVEIRRSENEEQASREIKQELKDRNPTATIYEVTSPEELTKILEKLKKQEG	114	TRUE	TRUE	TRUE	TRUE	TRUE	NF4	Minami_2021	FALSE	TRUE	TRUE	0.574577523	88.86643297	89.34734941	85.71929825	1.5475	4.239736	84.70974603
2003382_1021	SEETKKRVEELKKEILSRAQRVEVHITIDGEDVRIEIRNGNETYEIRRRKIDDEEREKIRKHFEEILKRN	70	TRUE	FALSE				Foldit	Koepnick_2019	FALSE	FALSE	FALSE	0.086896201	77.75884581	81.29709539	75.22857143	2.0721	9.894279	72.95517298
2003333_s003	REKEIKDRLEEHYKKGTTVRIHLSGLHEEEIRRYIKEIEKEVRKWGGQIHVDEQDGRFEVRVTMDNREVRIEMTT	75	TRUE	TRUE		FALSE		Foldit	Koepnick_2019	FALSE	FALSE	FALSE	0.315456926	86.08910959	85.95706939	72.04	1.9209	4.468625	77.02413313
Cb1_ff_ssbond	MHMPQCKFELEKDGRTYEVRDDGDEIEIRDGNTNIQVQKDPSSGTYRLDVNGKDLTLEEDPSSGTRRVRDSDGKTLRVETKSCGSLE	87	FALSE					Foldit	Koepnick_2019	FALSE	FALSE	FALSE	0.043053194	65.15161821	74.94453223	54.5862069	2.0247	10.19871	73.14979622
NF8-11	GTIIIIIVTDPNEAKTIYKELGATEIYESDNEEELLRRIEEQLRRENPNAKIYTTKNKEEAERTAREQGATRIIILLVG	79	TRUE	TRUE	TRUE	TRUE	TRUE	NF8_2	Minami_2021	FALSE	TRUE	TRUE	0.737126374	91.87283902	91.75384508	92.03797468	1.4149	3.2614627	90.99345853
R3x3_BP2_4	KKIVVFDDDDEILKKLVKKIRELGIEVYLLLKNDDDKELQELIDKLRSDGINVREVNDVEDAKDWIEKINVDILIIITDDKQIIKELIEKARKLGIEILVIIKNQDEDKLEKLQNELKSKGIEVRKVSDRNELIQIIKEFVEKI	144	TRUE	TRUE	TRUE	TRUE	FALSE	R3x3_BP2	Koga_2021	FALSE	TRUE	FALSE	0.247447507	83.87970176	84.83647226	74.31944444	1.6097	5.701205	70.05711409
HBI_b_32	MGQEVAQVLPGDWQVHMTNEDGQTSTGTVTFQPRSPYTFDVKFKGTMSDGRPITGKGKMTMKTPDTMDIDVTYSDGKKVTGKVTMKSPTQLDWDLTTSDGSKVTGTSHRQE	111	TRUE	TRUE	TRUE	TRUE		HBI_b	Dou_2018	FALSE	TRUE	TRUE	0.66967131	89.02837776	89.51944174	88.20720721	1.6077	5.195266	88.87344706
dcs_A_1	KSDELQKRVVEYAKEVILRQKGDPTLDIQVKRVQTTGNTLRVELEIRTGNTTRQYQIEVEIRGDTFQVRRVQETGGS	77	TRUE	TRUE	TRUE	TRUE		dcs_A	Marcos_2017	FALSE	TRUE	TRUE	0.543194447	88.01343942	87.97120712	87.42857143	1.6978	4.296813	86.49198083
D8	DILIVDATDKDEARKQVEQLAREGATQIAFRSDDARDLKEAHKKGADILIVDATDKDEARKQVEQLAREGATQIAFRSDDARDLKEAHKKGADILIVDATDKDEARKQVEQLAREGATQIAFRSDDARDLKEAHKKGADILIVDATDKDEARKQVEQLAREGATQIAFRSDDARDLKEAHKKGAWLEHHHHHH	193	TRUE	TRUE	FALSE			D	Huang_2016	FALSE	FALSE	FALSE	0.436990617	90.51971924	90.1640077	76.88082902	1.5367	4.7707353	76.31000654
2003285_s005	EVRTEIREDNGNVELRIDIDGDEIRVEIDGGESEQVKEWLKELEELLRKGDKEELEKQLREYKKG	65	TRUE	TRUE	TRUE	TRUE		Foldit	Koepnick_2019	FALSE	TRUE	FALSE	0.291724673	79.92308612	80.61936417	67.44615385	1.8692	4.7340384	75.24559853
HBI_b_23	MGPEAYQVLPGTWKFTVTWSDGQTSTGQVHFQPRTPTTLQVHFRGRSSDGRPFNGKGHVTMKTPTTFDVNVTQSDGATSTGKITMKSPTTIDVTFTIEDGQTATGQMHRQS	111	FALSE					HBI_b	Dou_2018	FALSE	FALSE	TRUE	0.712032617	92.49036195	92.50427688	86.81981982	1.5271	3.6147227	89.23857981
dcs_D_6	SEEEEKVAQEMMKAIQKGDPDEIRKYLSPDVRVKVNGEEYSGEEVVRYWEKERRKGRRWEVKRYQTDGNEVQFELQVEDNGKTEQYEIRVRVENGRVKEIQITTH	105	TRUE	TRUE	TRUE	TRUE		dcs_D	Marcos_2017	FALSE	TRUE	FALSE	0.466415228	92.44199007	93.11217018	82.54285714	1.7028	3.4140596	85.63582022
Cb1_ff_neg	MHMPEHEFEVDKDGRELKLEEDGDEIRVEDGDTEIEVRRDPDSGTFRWDVDGRDLEEEEDPDSGERRVRDEDGKTWEVRDRGSLE	85	FALSE					Foldit	Koepnick_2019	FALSE	FALSE	FALSE	0.114594691	74.21828859	76.69410074	62.32941176	1.8376	7.7240257	69.06946252
NF4-02	GSRKVYELVRKVWEAIKEENPNAKILIFLLFTSDGTIQIIIVIIDSSEETLRRIEEQIRKRVPNVRIERSKNEEEARKEIEKELKDRDPNATLYEVTTKEELKKILEKLERQEG	114	TRUE	TRUE	TRUE	TRUE		NF4	Minami_2021	FALSE	TRUE	FALSE	0.387138664	80.73928726	81.61267223	81.20175439	1.7081	5.8097167	76.88102833
Fd_5A_7	VDVKLKLNDEKQAEELAKKIRDKWPDATVTRTNGEVRVDVTEEQELEEIEDQMKREYPDGTIRTTG	66	TRUE	TRUE	TRUE	TRUE	TRUE	Fd_5A	Lin_2015	FALSE	TRUE	FALSE	0.39529427	86.21400994	89.43747725	78.07575758	1.8939	3.8642287	78.81654917
NF1-01	GDLEKIKEAVKRVLPKAKIYEVTSEEEIERVSREIKKEGPRRILVIRSDSGSILIVISRDEKKLRQMSKAAKEVSPNMTLLEFRGQDPEKIRKELERLRRG	101	TRUE	TRUE	TRUE	FALSE		NF1	Minami_2021	FALSE	FALSE	FALSE	0.369479391	83.69400748	77.07109189	78.35643564	1.6413	5.356815	85.34345874
BH_11	SERREYEVNPGERMEFTINKGERFEFKTNRPMTVRVELDGREERYTATPGESISVQNNSDNPARVEIQNDSDEPVRVEVRRH	82	TRUE	TRUE	TRUE	TRUE		BH	Marcos_2018	FALSE	TRUE	TRUE	0.673464556	95.20316347	96.12867832	86.2804878	1.5839	2.609271	90.20619118
2003169_s008	QDDELEKLRETLERISKKTNTRIEVRIRHENGRIEIRVLMEGVDDETTKTLLELLKELSRRLGISEVRIEVTHRNGRYHVEVELR	85	TRUE	FALSE				Foldit	Koepnick_2019	FALSE	FALSE	FALSE	0.213697616	82.07072053	79.39106644	70.18823529	1.7987	6.1205673	72.67464336
HBI_b_29	MGPAAIQVLPGTWQFQVTFSDGQTSRGHVHVQPRTPTTVQVHFTGRSSDGRPFNGKGHMTMKTPTTVDVNVTQSDGATSTGKFTMKSPTTLDVRFTIEDGQTAQGQLHRQS	111	TRUE	FALSE				HBI_b	Dou_2018	FALSE	FALSE	TRUE	0.668927251	92.82207163	93.47796673	84.94594595	1.701	3.4663773	89.39969231
2003308_1010	RQEELSKEFKRRLEKLTEEIRKRQGGDIQTTIQIHKHDNHWRITVQVHNKKHNKEVRTTIHIGEDEEQTEKEFERIMREIEKKIE	85	TRUE	TRUE	TRUE	TRUE		Foldit	Koepnick_2019	FALSE	TRUE	FALSE	0.43355409	88.11644631	88.90782273	85.90588235	1.8435	4.94154	87.09654521
NF1-06	GPLDKMAKAAKKVLPKARILRVRTPEQIERASREIKKEGPRRIIIIRADSGNILIIISRDEESAKRIQEAIKRVLPNATLLEFRGQDPEKIEKELRKLLKG	101	TRUE	FALSE				NF1	Minami_2021	FALSE	FALSE	FALSE	0.397883498	83.03624865	73.57328506	81.07920792	1.691	5.70195	86.71656404
dcs_D_8	PEVVKVWKRIMEALQKGDPELLKKMISPDTRMEVNGQTFTGEEVVRYWEEEIRRGRQWTVKRYTEKGNEVEFEVEQQDGDETRTYRVQVRVRNGQVEEIQVTQV	104	TRUE	TRUE	TRUE	TRUE		dcs_D	Marcos_2017	FALSE	TRUE	FALSE	0.440060409	89.33972112	89.45600287	80.70192308	1.618	3.7116804	84.82062785
R2x3_BP2_8	GRVVVMSDDDELLEKVARRLREEGIDVRTSNDPQEALRRMKEQNVRIIIVDDKDEEKISRVIEEADRQGAKMLILTSDERISKSIQEKWPSAQTVRFEDSDDVEELVREFVEKG	114	TRUE	TRUE	TRUE	FALSE		R2x3_BP2	Koga_2021	FALSE	FALSE	TRUE	0.565088167	92.21539842	93.00932192	85.51754386	1.6206	3.6985188	81.26597849
H5_fold-0_Chris	GEEEKEIRKIVELFARAYKEAKEKKRNGTPEEWVRDAVEKAAQKVGRSRKDVVEALQKFADQEGEEELAKQLGISPEALKVIKKIRKEEG	90	TRUE	TRUE	TRUE	FALSE		H5_fold-0	Sakuma_2021	FALSE	FALSE	TRUE	0.706168118	92.00183323	91.93837183	89.54444444	1.3531	3.7376568	88.54607978
R3x3_BP2_10	QKVVVFSSDDEILKKLVQRIRDLGIEVYLLLKNEDDDELDDLIKELRNDGINVREVNDVDDAKDWVEKINVDVLIIITDDEKIIEELIKKAQKLGIEIMVIIKNQDEKELQELQQKLSSKGIEVRRVSDRDELIEIIREFIEKI	144	TRUE	TRUE	TRUE	TRUE	FALSE	R3x3_BP2	Koga_2021	FALSE	TRUE	FALSE	0.310077915	82.78456046	83.87616092	77.95138889	1.6761	5.750146	68.06911616
2000518_0003	SEEVKKIKELVKEISKLIKSVKDDVEMRVEIREGKKVRVEIRFSGGVEIEIDIEGNGKHKLRIRVEGDEKIKEVVKKIEELVRRIQELVR	90	TRUE	FALSE				Foldit	Koepnick_2019	FALSE	FALSE	FALSE	0.16615	71.98261456	74.40791472	63.5	1.5432	7.1575975	69.48244265
dcs_C_1_ss_cav2	SEEAKIAIELFKEAMKDPERFKEMCSPDTRIESNGQEYRGSEECKKSAEEMKKTHPWEVRVERYRSDGDRFEIELRVNFNGKTTRTEIRMRKVNGEFRIEEMRSHG	106	TRUE	TRUE	TRUE	FALSE		dcs_C_1_ss_cav	Marcos_2017	FALSE	FALSE	FALSE	0.499668583	87.93240151	88.7013714	85.94339623	1.8038	4.282293	86.65354402
CA02	GVAKKLAIEAKQKGNLDAAAAFEDAQRALEMGHKDGAIAALLGALYLATGDERYRLEAEKMEADARKQLKTDGQSQEAHEALKGAQLG	88						CA	Jacobs_2016	FALSE	FALSE	FALSE	0.390498033	81.89471341	83.40159783	86.96590909	2.0935	8.766386	90.10056489
R3x3_BP3_6	KIVVVVVTDKQKLEDVWELLKRIGFDRIIIITSDKELLEKAKELGVDRIFLITNKELAAEIAKKLGVDIVFSENREIAKRIIRKLKNAIILSNDTELVEELQKDASDARVFDINTKEDLREILEKL	126	TRUE	FALSE				R3x3_BP3	Koga_2021	FALSE	FALSE	FALSE	0.092306361	76.92608866	82.17351657	62.61111111	1.5921	6.237963	76.73575195
2002766_0000	SEFQKEMKKLEETLKKGDEETFRELLKELEKRVREHGREDYKEILKRLREYLEKGDKESLQRLFEETKKS	70	TRUE	TRUE	TRUE	TRUE		Foldit	Koepnick_2019	FALSE	TRUE	TRUE	0.621209172	88.1106794	89.44396222	90.88571429	1.5632	3.7976801	89.62482815
